# Supplementary material for: Altered expression of genes controlling metabolism characterizes the tissue response to immune injury in lupus
Source: Sci Rep. 2021 Jul 20;11:14789. doi: 10.1038/s41598-021-93034-w (PMC8292402; doi:10.1038/s41598-021-93034-w)
Supplement: Supplementary file 1 — Supplementary Data. [file 41598_2021_93034_MOESM1_ESM.xlsx]

## Sheet: Supp Data S1. Datasets
Supplemental Data 1. Human and Murine Lupus Datasets
Species	Dataset	Platform	Sample Type	SLE Patients	Healthy Controls	Details about samples
Homo sapiens	GSE72535	Illumina HumanHT-12 V4.0 expression beadchip	Skin	9 DLE	8
Homo sapiens	GSE32591	Affymetrix GeneChip Human Genome HG-U133A	Kidney Glomerulus	30 LN (Class II, III, IV)a	14	a - LN GL Class II, n = 8; LN GL Class III, n=9 LN GL Class IV, n=13
Homo sapiens	GSE32591	Affymetrix GeneChip Human Genome HG-U133A	Kidney Tubulointerstitium	30 LN (Class II, III, IV)b	15	b - LN TI Class II, n = 8; LN TI Class III, n=9 LN TI Class IV, n=13
Species	Dataset		Sample Type	LN	Baseline	Details	Treatment
Mus musculus	GSE32583c	Affymetrix GeneChip Mouse Genome 430 2.0 Array	Kidney (NZB/W)	27d	8 (16w)	d - 23w P, n=6; 36w P, n = 10
Mus musculus	GSE49898c	Affymetrix GeneChip Mouse Genome 430 2.0 Array	Kidney (NZB/W)	21e		e - 3-4w post TX remission, n=8; >5w post TX remission, n=6	Triple therapy: Cyclophosphamide (CTX)+CTLAIg+anti-CD154
Mus musculus	GSE32583f	Affymetrix GeneChip Mouse Genome 430 2.0 Array	Kidney (NZM2410)	5	5
Mus musculus	GSE49898f	Affymetrix GeneChip Mouse Genome 430 2.0 Array	Kidney (NZM2410)	6		30-35w post TX, n=6	Ad-Baff-R-Ig
Mus musculus	GSE32583	Affymetrix GeneChip Mouse Genome 430 2.0 Array	Kidney (NZW/BXSB)	6	6
Mus musculus	GSE72410	Illumina Genome Analyzer	Kidney (IFNα-accelerated NZB/W)	15g	5 (17w, Naïve)	g - 17w IFNα-accelerated no TX, n = 5; >21w IFNα-accelerated no TX vehicle, n = 5; >21w IFNα-accelerated TX, n = 5	CTX
Mus musculus	GSE86423	Affymetrix HT MG-430 PM Array	Kidney (IFNα-accelerated NZB/W)	30h	3	h - 5 mice per group for each w (1,2,3,5,7,9) post IFNα injection
Mus musculus	GSE153021	Illumina HiSeq 2000	Kidney (MRl/lpr)		3 (MRL/MpJ)
Mus musculus	GSE153021	Illumina HiSeq 2001	Kidney (MRl/lpr)	3			Vehicle
Mus musculus	GSE153021	Illumina HiSeq 2002	Kidney (MRl/lpr)	3			Predisone
Mus musculus	GSE153021	Illumina HiSeq 2003	Kidney (MRl/lpr)	3			Mycophenolate Mofetil (MMF)
Mus musculus	GSE153021	Illumina HiSeq 2004	Kidney (MRl/lpr)	3			FK506
Mus musculus	GSE153021	Illumina HiSeq 2005	Kidney (MRl/lpr)	3			Multi-target (Prednisone, MMF, FK506)
w: week; TX: treatment; NP: non-protienuric, 30 mg/dl; P: proteinuric, > 300 mg/dl
c - GSE32583 and GSE49898 are part of a SuperSeries (GSE50038). NZB/W mice from GSE32583 and GSE49898 were analyzed together.
f - GSE32583 and GSE49898 are part of a SuperSeries (GSE50038). NZM2410 mice from GSE32583 and GSE49898 were analyzed together.

## Sheet: Supp Data S2. 883 Common DEGs
Supplemental Data 2. 883 Common DEGs among human lupus tissues
geneSymbol	Entrez ID	DE Direction	MCODE Cluster UP	MCODE Cluster DOWN	BIG-C
LAP3	51056	UP	1		Cytoplasm-and-Biochemistry
RARRES3	5920	UP	1		Cytoplasm-and-Biochemistry
SAMHD1	25939	UP	1		Cytoplasm-and-Biochemistry
CHMP5	51510	UP	1		Endocytosis
LY6E	4061	UP	1		General-Cell-Surface
CXCL10	3627	UP	1		Immune-Secreted
LGALS3BP	3959	UP	1		Immune-Secreted
PHF11	51131	UP	1		Immune-Signaling
EIF2AK2	5610	UP	1		Interferon-Stimulated-Genes
GBP1	2633	UP	1		Interferon-Stimulated-Genes
GBP2	2634	UP	1		Interferon-Stimulated-Genes
HERC5	51191	UP	1		Interferon-Stimulated-Genes
HERC6	55008	UP	1		Interferon-Stimulated-Genes
IFI27	3429	UP	1		Interferon-Stimulated-Genes
IFI35	3430	UP	1		Interferon-Stimulated-Genes
IFI44	10561	UP	1		Interferon-Stimulated-Genes
IFI44L	10964	UP	1		Interferon-Stimulated-Genes
IFI6	2537	UP	1		Interferon-Stimulated-Genes
IFIT1	3434	UP	1		Interferon-Stimulated-Genes
IFIT2	3433	UP	1		Interferon-Stimulated-Genes
IFIT3	3437	UP	1		Interferon-Stimulated-Genes
IFIT5	24138	UP	1		Interferon-Stimulated-Genes
IFITM1	8519	UP	1		Interferon-Stimulated-Genes
IFITM2	10581	UP	1		Interferon-Stimulated-Genes
IFITM3	10410	UP	1		Interferon-Stimulated-Genes
ISG20	3669	UP	1		Interferon-Stimulated-Genes
MX1	4599	UP	1		Interferon-Stimulated-Genes
MX2	4600	UP	1		Interferon-Stimulated-Genes
RSAD2	91543	UP	1		Interferon-Stimulated-Genes
RTP4	64108	UP	1		Interferon-Stimulated-Genes
SAMD9	54809	UP	1		Interferon-Stimulated-Genes
SP110	3431	UP	1		Interferon-Stimulated-Genes
SPATS2L	26010	UP	1		Interferon-Stimulated-Genes
STAT1	6772	UP	1		Intracellular-Signaling
HLA-A	3105	UP	1		MHC-Class-ONE
HLA-B	3106	UP	1		MHC-Class-ONE
HLA-E	3133	UP	1		MHC-Class-ONE
HLA-F	3134	UP	1		MHC-Class-ONE
HLA-G	3135	UP	1		MHC-Class-ONE
ADAR	103	UP	1		MicroRNA-Processing
TDRD7	23424	UP	1		mRNA-Processing
DDX58	23586	UP	1		Pattern-Recognition-Receptors
DDX60	55601	UP	1		Pattern-Recognition-Receptors
IFI16	3428	UP	1		Pattern-Recognition-Receptors
IFIH1	64135	UP	1		Pattern-Recognition-Receptors
IRF7	3665	UP	1		Pattern-Recognition-Receptors
IRF8	3394	UP	1		Pattern-Recognition-Receptors
IRF9	10379	UP	1		Pattern-Recognition-Receptors
ISG15	9636	UP	1		Pattern-Recognition-Receptors
KIAA0226	9711	UP	1		Pattern-Recognition-Receptors
OAS1	4938	UP	1		Pattern-Recognition-Receptors
OAS2	4939	UP	1		Pattern-Recognition-Receptors
OAS3	4940	UP	1		Pattern-Recognition-Receptors
OASL	8638	UP	1		Pattern-Recognition-Receptors
PARP12	64761	UP	1		Pattern-Recognition-Receptors
PLSCR1	5359	UP	1		Pattern-Recognition-Receptors
TRIM22	10346	UP	1		Pattern-Recognition-Receptors
USP18	11274	UP	1		Pattern-Recognition-Receptors
XAF1	54739	UP	1		Pro-Apoptosis
PSMB8	5696	UP	1		Proteasome
APOL3	80833	UP	1		Secreted-and-ECM
UBE2L6	9246	UP	1		Ubiquitylation-and-Sumoylation
UBFD1	56061	UP	1		Ubiquitylation-and-Sumoylation
USP48	84196	UP	1		Ubiquitylation-and-Sumoylation
C19orf66	55337	UP	1		Unknown
PARP8	79668	UP	1		Unknown
TMEM140	55281	UP	1		Unknown
GYPC	2995	UP	2		Cytoskeleton
IFNAR1	3454	UP	2		General-Cell-Surface
VCAM1	7412	UP	2		Immune-Cell-Surface
CCL5	6352	UP	2		Immune-Secreted
IFI30	10437	UP	2		Interferon-Stimulated-Genes
SP100	6672	UP	2		Interferon-Stimulated-Genes
B2M	567	UP	2		MHC-Class-ONE
HLA-DPA1	3113	UP	2		MHC-Class-TWO
HLA-DPB1	3115	UP	2		MHC-Class-TWO
HLA-DRA	3122	UP	2		MHC-Class-TWO
TMEM194A	23306	UP	2		Nucleus-and-Nucleolus
APOBEC3B	9582	UP	2		Pattern-Recognition-Receptors
TLR3	7098	UP	2		Pattern-Recognition-Receptors
TRIM14	9830	UP	2		Pattern-Recognition-Receptors
TRIM38	10475	UP	2		Pattern-Recognition-Receptors
TRIM5	85363	UP	2		Pattern-Recognition-Receptors
TNFSF10	8743	UP	2		Pro-Apoptosis
NGLY1	55768	UP	2		Proteasome
PSMB9	5698	UP	2		Proteasome
PRKD2	25865	UP	2		Unknown
C3AR1	719	UP	3		General-Cell-Surface
CD53	963	UP	3		General-Cell-Surface
TRAPPC11	60684	UP	3		Golgi
CXCR4	7852	UP	3		Immune-Cell-Surface
FCER1G	2207	UP	3		Immune-Cell-Surface
TYROBP	7305	UP	3		Immune-Cell-Surface
C1QA	712	UP	3		Immune-Secreted
C1QB	713	UP	3		Immune-Secreted
CCL19	6363	UP	3		Immune-Secreted
CXCL12	6387	UP	3		Immune-Secreted
HCK	3055	UP	3		Immune-Signaling
LCP2	3937	UP	3		Immune-Signaling
MNDA	4332	UP	3		Immune-Signaling
ITGB2	3689	UP	3		Integrin-Pathway
CTSS	1520	UP	3		Lysosome
LAPTM5	7805	UP	3		Lysosome
CD74	972	UP	3		MHC-Class-TWO
LY86	9450	UP	3		Pattern-Recognition-Receptors
MYD88	4615	UP	3		Pattern-Recognition-Receptors
TBK1	29110	UP	3		Pattern-Recognition-Receptors
TRIM21	6737	UP	3		Pattern-Recognition-Receptors
ZC3HAV1	56829	UP	3		Pattern-Recognition-Receptors
DYRK2	8445	UP	3		Pro-Apoptosis
RAP2C	57826	UP	3		RAS-Superfamily
CYBB	1536	UP	3		Reactive-Oxygen-Species-Protection
OLFML3	56944	UP	3		Secreted-and-ECM
ELF4	2000	UP	3		Transcription-Factors
CALCOCO2	10241	UP	4		Autophagy
FABP5	2171	UP	4		Cytoplasm-and-Biochemistry
SERPINI1	5274	UP	4		Cytoplasm-and-Biochemistry
CAP1	10487	UP	4		Cytoskeleton
LCP1	3936	UP	4		Cytoskeleton
TRIOBP	11078	UP	4		Cytoskeleton
RBX1	9978	UP	4		DNA-Repair
FUT8	2530	UP	4		Golgi
CCR1	1230	UP	4		Immune-Cell-Surface
CCR5	1234	UP	4		Immune-Cell-Surface
CD14	929	UP	4		Immune-Cell-Surface
CD163	9332	UP	4		Immune-Cell-Surface
CSF1R	1436	UP	4		Immune-Cell-Surface
CX3CR1	1524	UP	4		Immune-Cell-Surface
FCGR2A	2212	UP	4		Immune-Cell-Surface
MALL	7851	UP	4		Immune-Cell-Surface
PECAM1	5175	UP	4		Immune-Cell-Surface
PTPRC	5788	UP	4		Immune-Cell-Surface
C3	718	UP	4		Immune-Secreted
CCL8	6355	UP	4		Immune-Secreted
GRN	2896	UP	4		Immune-Secreted
IL15	3600	UP	4		Immune-Secreted
IL18	3606	UP	4		Immune-Secreted
LYZ	4069	UP	4		Immune-Secreted
FYB	2533	UP	4		Immune-Signaling
HCLS1	3059	UP	4		Immune-Signaling
CAMKK2	10645	UP	4		Intracellular-Signaling
IKBKB	3551	UP	4		Intracellular-Signaling
MAPK14	1432	UP	4		Intracellular-Signaling
CTSO	1519	UP	4		Lysosome
FUCA1	2517	UP	4		Lysosome
HYAL2	8692	UP	4		Lysosome
LIPA	3988	UP	4		Lysosome
MAN2B1	4125	UP	4		Lysosome
NEU1	4758	UP	4		Lysosome
NPC2	10577	UP	4		Lysosome
RNASET2	8635	UP	4		Lysosome
TPP1	1200	UP	4		Lysosome
AGPS	8540	UP	4		Mitochondria-General
RPS6KC1	26750	UP	4		mRNA-Processing
NOL7	51406	UP	4		Nucleus-and-Nucleolus
APOBEC3G	60489	UP	4		Pattern-Recognition-Receptors
PYCARD	29108	UP	4		Pattern-Recognition-Receptors
FADD	8772	UP	4		Pro-Apoptosis
SKP2	6502	UP	4		Pro-Cell-Cycle
UBE2C	11065	UP	4		Pro-Cell-Cycle
CECR1	51816	UP	4		Secreted-and-ECM
ABCG1	9619	UP	4		Transporters
SLCO2B1	11309	UP	4		Transporters
MKRN1	23608	UP	4		Ubiquitylation-and-Sumoylation
RBCK1	10616	UP	4		Ubiquitylation-and-Sumoylation
RNF130	55819	UP	4		Ubiquitylation-and-Sumoylation
RNF44	22838	UP	4		Ubiquitylation-and-Sumoylation
UBE2D2	7322	UP	4		Ubiquitylation-and-Sumoylation
UBE2J1	51465	UP	4		Unfolded-Protein-and-Stress
BMP2K	55589	UP	4		Unknown
HMHA1	23526	UP	4		Unknown
C1GALT1C1	29071	UP	4
CBX1	10951	UP	5		Chromatin-Remodeling
CBX3	11335	UP	5		Chromatin-Remodeling
H2AFY	9555	UP	5		Chromatin-Remodeling
H2AFY2	55506	UP	5		Chromatin-Remodeling
HIST1H2AC	8334	UP	5		Chromatin-Remodeling
HIST1H2BD	3017	UP	5		Chromatin-Remodeling
HIST1H2BK	85236	UP	5		Chromatin-Remodeling
SATB1	6304	UP	5		Chromatin-Remodeling
SETDB1	9869	UP	5		Chromatin-Remodeling
SMCHD1	23347	UP	5		Chromatin-Remodeling
RRM2	6241	UP	5		Cytoplasm-and-Biochemistry
DDB2	1643	UP	5		DNA-Repair
RBPJ	3516	UP	5		Immune-Signaling
MOB1A	55233	UP	5		Intracellular-Signaling
PPP2R3C	55012	UP	5		Intracellular-Signaling
PPP2R5C	5527	UP	5		Intracellular-Signaling
CELF2	10659	UP	5		mRNA-Processing
TREX1	11277	UP	5		Pattern-Recognition-Receptors
CKAP2	26586	UP	5		Pro-Cell-Cycle
CKS2	1164	UP	5		Pro-Cell-Cycle
FEN1	2237	UP	5		Pro-Cell-Cycle
MCM2	4171	UP	5		Pro-Cell-Cycle
NSL1	25936	UP	5		Pro-Cell-Cycle
PCNA	5111	UP	5		Pro-Cell-Cycle
PTTG1	9232	UP	5		Pro-Cell-Cycle
RFC4	5984	UP	5		Pro-Cell-Cycle
TLK2	11011	UP	5		Pro-Cell-Cycle
ARID4B	51742	UP	5		Transcription-Factors
HOXB2	3212	UP	5		Transcription-Factors
MAML1	9794	UP	5		Transcription-Factors
TRIM27	5987	UP	5		Transcription-Factors
UBN1	29855	UP	5		Transcription-Factors
ZNF200	7752	UP	5		Transcription-Factors
UBD	10537	UP	5		Ubiquitylation-and-Sumoylation
USP24	23358	UP	5		Ubiquitylation-and-Sumoylation
LIN37	55957	UP	5		Unknown
RMI1	80010	UP	5		Unknown
RB1	5925	UP	6		Anti-Proliferation
ATG12	9140	UP	6		Autophagy
DNMT1	1786	UP	6		Chromatin-Remodeling
HDAC1	3065	UP	6		Chromatin-Remodeling
SMARCA5	8467	UP	6		Chromatin-Remodeling
HDHD1	8226	UP	6		Cytoplasm-and-Biochemistry
MGEA5	10724	UP	6		Cytoplasm-and-Biochemistry
PIK3CD	5293	UP	6		Cytoplasm-and-Biochemistry
PIP4K2A	5305	UP	6		Cytoplasm-and-Biochemistry
ACTR3	10096	UP	6		Cytoskeleton
CAPG	822	UP	6		Cytoskeleton
CORO1A	11151	UP	6		Cytoskeleton
FNBP1	23048	UP	6		Cytoskeleton
FSCN1	6624	UP	6		Cytoskeleton
TAGLN	6876	UP	6		Cytoskeleton
ARPC1B	10095	UP	6		Endocytosis
ARPC2	10109	UP	6		Endocytosis
ARPC5	10092	UP	6		Endocytosis
LDLRAP1	26119	UP	6		Endocytosis
WIPF1	7456	UP	6		Endocytosis
ALOX5AP	241	UP	6		Endoplasmic-Reticulum
CPVL	54504	UP	6		Endoplasmic-Reticulum
CYTIP	9595	UP	6		Endosome-and-Vesicles
NECAP2	55707	UP	6		Endosome-and-Vesicles
PI4K2A	55361	UP	6		Endosome-and-Vesicles
CD47	961	UP	6		General-Cell-Surface
EMP3	2014	UP	6		General-Cell-Surface
ENG	2022	UP	6		General-Cell-Surface
FOLR2	2350	UP	6		General-Cell-Surface
LHFPL2	10184	UP	6		General-Cell-Surface
MS4A6A	64231	UP	6		General-Cell-Surface
NT5E	4907	UP	6		General-Cell-Surface
TGFBR2	7048	UP	6		General-Cell-Surface
GOLM1	51280	UP	6		Golgi
PSEN2	5664	UP	6		Golgi
CD2	914	UP	6		Immune-Cell-Surface
CD3D	915	UP	6		Immune-Cell-Surface
CD40	958	UP	6		Immune-Cell-Surface
CD48	962	UP	6		Immune-Cell-Surface
CD52	1043	UP	6		Immune-Cell-Surface
ICAM2	3384	UP	6		Immune-Cell-Surface
IGJ	3512	UP	6		Immune-Cell-Surface
LST1	7940	UP	6		Immune-Cell-Surface
LY75	4065	UP	6		Immune-Cell-Surface
LY96	23643	UP	6		Immune-Cell-Surface
MS4A4A	51338	UP	6		Immune-Cell-Surface
PILRA	29992	UP	6		Immune-Cell-Surface
SLA	6503	UP	6		Immune-Cell-Surface
TNFRSF14	8764	UP	6		Immune-Cell-Surface
AOAH	313	UP	6		Immune-Secreted
LGALS9	3965	UP	6		Immune-Secreted
RNASE6	6039	UP	6		Immune-Secreted
SPP1	6696	UP	6		Immune-Secreted
CRLF3	51379	UP	6		Immune-Signaling
GIMAP4	55303	UP	6		Immune-Signaling
GRB2	2885	UP	6		Immune-Signaling
GZMA	3001	UP	6		Immune-Signaling
GZMK	3003	UP	6		Immune-Signaling
LPXN	9404	UP	6		Immune-Signaling
LYN	4067	UP	6		Immune-Signaling
PRKCH	5583	UP	6		Immune-Signaling
RASGRP3	25780	UP	6		Immune-Signaling
S100A4	6275	UP	6		Immune-Signaling
SAMSN1	64092	UP	6		Immune-Signaling
SYK	6850	UP	6		Immune-Signaling
ITGB1	3688	UP	6		Integrin-Pathway
RAC2	5880	UP	6		Integrin-Pathway
AXL	558	UP	6		Intracellular-Signaling
CREB1	1385	UP	6		Intracellular-Signaling
MEF2C	4208	UP	6		Intracellular-Signaling
PTPN2	5771	UP	6		Intracellular-Signaling
SH2B3	10019	UP	6		Intracellular-Signaling
SHC1	6464	UP	6		Intracellular-Signaling
TRIP6	7205	UP	6		Intracellular-Signaling
YWHAB	7529	UP	6		Intracellular-Signaling
YWHAH	7533	UP	6		Intracellular-Signaling
M6PR	4074	UP	6		Lysosome
PPT1	5538	UP	6		Lysosome
SCARB2	950	UP	6		Lysosome
DGUOK	1716	UP	6		Mitochondria-General
MFN1	55669	UP	6		Mitochondria-General
SPG7	6687	UP	6		Mitochondria-General
UCP2	7351	UP	6		Mitochondria-General
NR2F2	7026	UP	6		Nuclear-Receptor-Transcription
NR3C1	2908	UP	6		Nuclear-Receptor-Transcription
CARD8	22900	UP	6		Pattern-Recognition-Receptors
CASP1	834	UP	6		Pattern-Recognition-Receptors
CASP4	837	UP	6		Pattern-Recognition-Receptors
TLR2	7097	UP	6		Pattern-Recognition-Receptors
APAF1	317	UP	6		Pro-Apoptosis
BAX	581	UP	6		Pro-Apoptosis
CASP3	836	UP	6		Pro-Apoptosis
CASP7	840	UP	6		Pro-Apoptosis
CASP8	841	UP	6		Pro-Apoptosis
FAS	355	UP	6		Pro-Apoptosis
HTRA2	27429	UP	6		Pro-Apoptosis
CCNB1	891	UP	6		Pro-Cell-Cycle
RECQL	5965	UP	6		Pro-Cell-Cycle
TCF4	6925	UP	6		Pro-Cell-Cycle
ADAP2	55803	UP	6		RAS-Superfamily
ARHGAP15	55843	UP	6		RAS-Superfamily
ARHGDIB	397	UP	6		RAS-Superfamily
RHOG	391	UP	6		RAS-Superfamily
GPX7	2882	UP	6		Reactive-Oxygen-Species-Protection
ADAMTS5	11096	UP	6		Secreted-and-ECM
ANGPT1	284	UP	6		Secreted-and-ECM
FGL2	10875	UP	6		Secreted-and-ECM
IGFBP7	3490	UP	6		Secreted-and-ECM
MDK	4192	UP	6		Secreted-and-ECM
RNASE1	6035	UP	6		Secreted-and-ECM
SERPINF1	5176	UP	6		Secreted-and-ECM
TIMP1	7076	UP	6		Secreted-and-ECM
EVI2A	2123	UP	6		Transcription-Factors
EVI2B	2124	UP	6		Transcription-Factors
ZBTB40	9923	UP	6		Transcription-Factors
ATXN3	4287	UP	6		Unfolded-Protein-and-Stress
C17orf62	79415	UP	6		Unknown
FCHSD2	9873	UP	6		Unknown
GMFG	9535	UP	6		Unknown
SYNJ1	8867	UP	6		Unknown
OGT	8473	UP	7		Cytoplasm-and-Biochemistry
DYNLT1	6993	UP	7		Cytoskeleton
LTB	4050	UP	7		Immune-Secreted
DCP2	167227	UP	7		MicroRNA-Processing
EIF4E2	9470	UP	7		mRNA-Processing
RC3H2	54542	UP	7		mRNA-Processing
UPF2	26019	UP	7		mRNA-Processing
NCBP1	4686	UP	7		mRNA-Splicing
NUP62	23636	UP	7		Nucleus-and-Nucleolus
NUP93	9688	UP	7		Nucleus-and-Nucleolus
NUPL2	11097	UP	7		Nucleus-and-Nucleolus
TPR	7175	UP	7		Transcription-Factors
PHF21A	51317	UP	8		Chromatin-Remodeling
SETD1B	23067	UP	8		Chromatin-Remodeling
YEATS2	55689	UP	8		Chromatin-Remodeling
ADSL	158	UP	8		Cytoplasm-and-Biochemistry
BLVRA	644	UP	8		Cytoplasm-and-Biochemistry
GART	2618	UP	8		Cytoplasm-and-Biochemistry
N6AMT1	29104	UP	8		Cytoplasm-and-Biochemistry
NAGK	55577	UP	8		Cytoplasm-and-Biochemistry
XPNPEP1	7511	UP	8		Cytoplasm-and-Biochemistry
LASP1	3927	UP	8		Cytoskeleton
DCLRE1C	64421	UP	8		DNA-Repair
TMEM50A	23585	UP	8		Endoplasmic-Reticulum
SYNRG	11276	UP	8		Endosome-and-Vesicles
MED6	10001	UP	8		General-Transcription
PRPS1	5631	UP	8		Glycolysis-Gluconeogenesis-and-Pentose-Phosphate-Pathways
LARS2	23395	UP	8		Mitochondria-DNA-to-RNA
MRPL17	63875	UP	8		Mitochondria-DNA-to-RNA
CIR1	9541	UP	8		mRNA-Processing
EIF4G3	8672	UP	8		mRNA-Processing
EXOSC10	5394	UP	8		mRNA-Processing
GARS	2617	UP	8		mRNA-Processing
MARS	4141	UP	8		mRNA-Processing
RBM5	10181	UP	8		mRNA-Processing
YARS	8565	UP	8		mRNA-Processing
PRPF3	9129	UP	8		mRNA-Splicing
PRPF40A	55660	UP	8		mRNA-Splicing
SNRNP70	6625	UP	8		mRNA-Splicing
SYNCRIP	10492	UP	8		mRNA-Splicing
IK	3550	UP	8		Nucleus-and-Nucleolus
XPO6	23214	UP	8		Nucleus-and-Nucleolus
CCND2	894	UP	8		Pro-Cell-Cycle
CDK12	51755	UP	8		Pro-Cell-Cycle
CDK13	8621	UP	8		Pro-Cell-Cycle
AKAP7	9465	UP	8		Transporters
COMMD4	54939	UP	8		Ubiquitylation-and-Sumoylation
UBXN7	26043	UP	8		Ubiquitylation-and-Sumoylation
CRIP1	1396	UP	8		Unknown
SRBD1	55133	UP	8		Unknown
NUP43	348995	UP	9		Nucleus-and-Nucleolus
NUP85	79902	UP	9		Nucleus-and-Nucleolus
SERPINH1	871	UP	10		Endoplasmic-Reticulum
COL4A1	1282	UP	10		Integrin-Pathway
COL4A2	1284	UP	10		Integrin-Pathway
COL6A3	1293	UP	10		Integrin-Pathway
NID1	4811	UP	10		Secreted-and-ECM
ZMYM6	9204	UP	11		Chromatin-Remodeling
NMI	9111	UP	11		Intracellular-Signaling
MR1	3140	UP	11		MHC-Class-ONE
TAP1	6890	UP	11		MHC-Class-ONE
TAPBP	6892	UP	11		MHC-Class-ONE
HLA-DMA	3108	UP	11		MHC-Class-TWO
HLA-DMB	3109	UP	11		MHC-Class-TWO
RFX5	5993	UP	11		MHC-Class-TWO
WARS	7453	UP	11		mRNA-Processing
TRAFD1	10906	UP	11		Pattern-Recognition-Receptors
KIF2A	3796	UP	11		Pro-Cell-Cycle
PSME1	5720	UP	11		Proteasome
PSME2	5721	UP	11		Proteasome
TOR1A	1861	UP	11		Unfolded-Protein-and-Stress
GUCY1A3	2982	UP	12		Cytoplasm-and-Biochemistry
ITPA	3704	UP	12		Cytoplasm-and-Biochemistry
DYNLL1	8655	UP	12		Cytoskeleton
PROCR	10544	UP	12		Cytoskeleton
TBCC	6903	UP	12		Cytoskeleton
ENTPD1	953	UP	12		General-Cell-Surface
DCK	1633	UP	12		Immune-Signaling
NME6	10201	UP	12		Mitochondria-General
TFPI2	7980	UP	12		Secreted-and-ECM
NUDT9	53343	UP	12		Unknown
C2	717	UP	13		Immune-Secreted
SERPING1	710	UP	13		Immune-Secreted
CFB	629	UP	13		Secreted-and-ECM
FAM49B	51571	UP	13		Unknown
S100A10	6281	UP	14		Cytoskeleton
ANXA6	309	UP	14		Lysosome
S100A11	6282	UP	14		Secreted-and-ECM
BASP1	10409	UP	15		Cytoskeleton
MARCKS	4082	UP	15		Intracellular-Signaling
MARCKSL1	65108	UP	15		Intracellular-Signaling
BTN3A1	11119	UP	16		General-Cell-Surface
BTN3A2	11118	UP	16		General-Cell-Surface
BTN3A3	10384	UP	16		General-Cell-Surface
DENND2D	79961	UP	17		Cytoskeleton
MYCBP2	23077	UP	17		Cytoskeleton
TBCB	1155	UP	17		Cytoskeleton
RAB31	11031	UP	17		Endocytosis
RAB8B	51762	UP	17		Endosome-and-Vesicles
RAB9A	9367	UP	17		Endosome-and-Vesicles
RABIF	5877	UP	17		Endosome-and-Vesicles
VPS11	55823	UP	17		Endosome-and-Vesicles
TRAPPC2	6399	UP	17		Golgi
AKAP10	11216	UP	17		Mitochondria-General
RAB32	10981	UP	17		Mitochondria-General
ARHGEF6	9459	UP	17		RAS-Superfamily
PDIA4	9601	UP	17		Unfolded-Protein-and-Stress
SNX2	6643	UP	18		Endocytosis
KDELR3	11015	UP	18		Endoplasmic-Reticulum
DNAJC13	23317	UP	18		Endosome-and-Vesicles
MED1	5469	UP	18		General-Transcription
DENND5A	23258	UP	18		Golgi
ATP6V0E1	8992	UP	18		Lysosome
PRCP	5547	UP	18		Lysosome
SCPEP1	59342	UP	18		Lysosome
CMTR1	23070	UP	18		mRNA-Processing
ZCCHC2	54877	UP	18		Nucleus-and-Nucleolus
LIPC	3990	UP	18		Secreted-and-ECM
MAGT1	84061	UP	18		Transporters
GLIPR1	11010	UP	18		Unknown
PPIC	5480	UP	19		Cytoplasm-and-Biochemistry
NKTR	4820	UP	19		Immune-Cell-Surface
FKBP11	51303	UP	19		Immune-Signaling
FKBP15	23307	UP	19		Intracellular-Signaling
NAGA	4668	UP	19		Lysosome
DDX52	11056	UP	19		Nucleus-and-Nucleolus
MAD2L1BP	9587	UP			Anti-Proliferation
CBR1	873	UP			Cytoplasm-and-Biochemistry
NADK	65220	UP			Cytoplasm-and-Biochemistry
PANK2	80025	UP			Cytoplasm-and-Biochemistry
PLBD1	79887	UP			Cytoplasm-and-Biochemistry
TPK1	27010	UP			Cytoplasm-and-Biochemistry
CSTA	1475	UP			Cytoskeleton
HAUS3	79441	UP			Cytoskeleton
NUBP1	4682	UP			Cytoskeleton
OFD1	8481	UP			Cytoskeleton
TMSB10	9168	UP			Cytoskeleton
SNX6	58533	UP			Endocytosis
CRELD2	79174	UP			Endoplasmic-Reticulum
KDELC1	79070	UP			Endoplasmic-Reticulum
RRBP1	6238	UP			Endoplasmic-Reticulum
SPTLC2	9517	UP			Endoplasmic-Reticulum
VRK2	7444	UP			Endoplasmic-Reticulum
ARL4C	10123	UP			Endosome-and-Vesicles
DMXL2	23312	UP			Endosome-and-Vesicles
LEPROTL1	23484	UP			Endosome-and-Vesicles
SNX10	29887	UP			Endosome-and-Vesicles
VIPAS39	63894	UP			Endosome-and-Vesicles
VOPP1	81552	UP			Endosome-and-Vesicles
LPAR6	10161	UP			General-Cell-Surface
PTPRN2	5799	UP			General-Cell-Surface
TMEM204	79652	UP			General-Cell-Surface
TMEM8A	58986	UP			General-Cell-Surface
MED24	9862	UP			General-Transcription
C5orf15	56951	UP			Golgi
DSE	29940	UP			Golgi
GALNT10	55568	UP			Golgi
MAL	4118	UP			Immune-Cell-Surface
RFTN1	23180	UP			Immune-Cell-Surface
ST6GAL1	6480	UP			Immune-Signaling
NKIRAS2	28511	UP			Intracellular-Signaling
PLA1A	51365	UP			Intracellular-Signaling
PRKCDBP	112464	UP			Intracellular-Signaling
SH3BGRL3	83442	UP			Intracellular-Signaling
TAOK3	51347	UP			Intracellular-Signaling
ABCC10	89845	UP			Lysosome
DRAM1	55332	UP			Lysosome
ITM2C	81618	UP			Lysosome
NAGPA	51172	UP			Lysosome
HLA-DRB6	3128	UP			MHC-Class-TWO
C14orf159	80017	UP			Mitochondria-General
CCDC109B	55013	UP			Mitochondria-General
CCDC51	79714	UP			Mitochondria-General
SLC35F6	54978	UP			Mitochondria-General
DENR	8562	UP			mRNA-Processing
NR2C1	7181	UP			Nuclear-Receptor-Transcription
AMMECR1	9949	UP			Nucleus-and-Nucleolus
ZFYVE26	23503	UP			Nucleus-and-Nucleolus
ZDHHC14	79683	UP			Palmitoylation
ZDHHC7	55625	UP			Palmitoylation
BBX	56987	UP			Pro-Cell-Cycle
FAM111A	63901	UP			Pro-Cell-Cycle
APOL6	80830	UP			Secreted-and-ECM
CKLF	51192	UP			Secreted-and-ECM
DSC2	1824	UP			Secreted-and-ECM
HEG1	57493	UP			Secreted-and-ECM
RNPEP	6051	UP			Secreted-and-ECM
ELF1	1997	UP			Transcription-Factors
HOXB7	3217	UP			Transcription-Factors
HOXC6	3223	UP			Transcription-Factors
ID3	3399	UP			Transcription-Factors
NPAT	4863	UP			Transcription-Factors
UBP1	7342	UP			Transcription-Factors
ZBTB24	9841	UP			Transcription-Factors
ZKSCAN4	387032	UP			Transcription-Factors
ZNF224	7767	UP			Transcription-Factors
ZNF264	9422	UP			Transcription-Factors
ZNF350	59348	UP			Transcription-Factors
ZNF45	7596	UP			Transcription-Factors
ZNF562	54811	UP			Transcription-Factors
ZNF623	9831	UP			Transcription-Factors
CLIC1	1192	UP			Transporters
KCTD12	115207	UP			Transporters
SLC38A1	81539	UP			Transporters
N4BP2L2	10443	UP			Ubiquitylation-and-Sumoylation
AIDA	64853	UP			Unknown
ANGEL2	90806	UP			Unknown
C1orf54	79630	UP			Unknown
C6orf62	81688	UP			Unknown
DFNA5	1687	UP			Unknown
FAM89B	23625	UP			Unknown
FEZ2	9637	UP			Unknown
FIBP	9158	UP			Unknown
GUSBP11	91316	UP			Unknown
HCP5	10866	UP			Unknown
HN1	51155	UP			Unknown
INVS	27130	UP			Unknown
KHNYN	23351	UP			Unknown
KIAA1551	55196	UP			Unknown
LINC00623	728855	UP			Unknown
METTL13	51603	UP			Unknown
MFSD1	64747	UP			Unknown
NREP	9315	UP			Unknown
RCBTB2	1102	UP			Unknown
SEL1L3	23231	UP			Unknown
SPG11	80208	UP			Unknown
SZRD1	26099	UP			Unknown
TLDC1	57707	UP			Unknown
TSSC1	7260	UP			Unknown
ZMYM6NB	100506144	UP			Unknown
KDM6B	23135	DOWN		1	Chromatin-Remodeling
AK4	205	DOWN		1	Cytoplasm-and-Biochemistry
HGD	3081	DOWN		1	Cytoplasm-and-Biochemistry
HMGCR	3156	DOWN		1	Cytoplasm-and-Biochemistry
MVD	4597	DOWN		1	Cytoplasm-and-Biochemistry
MVK	4598	DOWN		1	Cytoplasm-and-Biochemistry
ARR3	407	DOWN		1	Cytoskeleton
DST	667	DOWN		1	Cytoskeleton
FAAH	2166	DOWN		1	Cytoskeleton
DHCR7	1717	DOWN		1	Endoplasmic-Reticulum
FDFT1	2222	DOWN		1	Endoplasmic-Reticulum
EBP	10682	DOWN		1	Endoplasmic-Reticulum
HADHA	3030	DOWN		1	Fatty-Acid-Biosynthesis
SH3YL1	26751	DOWN		1	Intracellular-Signaling
ACAT1	38	DOWN		1	Mitochondria-General
HMGCS2	3158	DOWN		1	Mitochondria-General
SLC25A3	5250	DOWN		1	Mitochondria-General
MTFR1	9650	DOWN		1	Mitochondria-General
GHITM	27069	DOWN		1	Mitochondria-General
COQ10B	80219	DOWN		1	Mitochondria-General
ATP5D	513	DOWN		1	Mitochondria-Oxidative-Phosphorylation
ATP5G3	518	DOWN		1	Mitochondria-Oxidative-Phosphorylation
COX7A1	1346	DOWN		1	Mitochondria-Oxidative-Phosphorylation
CYC1	1537	DOWN		1	Mitochondria-Oxidative-Phosphorylation
UQCRC1	7384	DOWN		1	Mitochondria-Oxidative-Phosphorylation
UQCRFS1	7386	DOWN		1	Mitochondria-Oxidative-Phosphorylation
IDH3B	3420	DOWN		1	Mitochondria-TCA-Cycle
SDHC	6391	DOWN		1	Mitochondria-TCA-Cycle
SUCLG2	8801	DOWN		1	Mitochondria-TCA-Cycle
ACAA1	30	DOWN		1	Peroxisomes
IDI1	3422	DOWN		1	Peroxisomes
ENSA	2029	DOWN		2	Anti-Proliferation
PHB	5245	DOWN		2	Anti-Proliferation
PINK1	65018	DOWN		2	Autophagy
ACO1	48	DOWN		2	Cytoplasm-and-Biochemistry
GPD1L	23171	DOWN		2	Cytoplasm-and-Biochemistry
DOHH	83475	DOWN		2	Cytoplasm-and-Biochemistry
LMAN1	3998	DOWN		2	Endosome-and-Vesicles
ACACA	31	DOWN		2	Fatty-Acid-Biosynthesis
ACACB	32	DOWN		2	Fatty-Acid-Biosynthesis
SLC25A11	8402	DOWN		2	Glycolysis-Gluconeogenesis-and-Pentose-Phosphate-Pathways
SIK2	23235	DOWN		2	Immune-Signaling
FKBP4	2288	DOWN		2	Intracellular-Signaling
RHEB	6009	DOWN		2	Intracellular-Signaling
YWHAE	7531	DOWN		2	Intracellular-Signaling
YWHAZ	7534	DOWN		2	Intracellular-Signaling
TNS2	23371	DOWN		2	Intracellular-Signaling
CRAT	1384	DOWN		2	Mitochondria-General
ECI1	1632	DOWN		2	Mitochondria-General
ALDH6A1	4329	DOWN		2	Mitochondria-General
OPA1	4976	DOWN		2	Mitochondria-General
ECI2	10455	DOWN		2	Mitochondria-General
STOML2	30968	DOWN		2	Mitochondria-General
PAM16	51025	DOWN		2	Mitochondria-General
CHCHD2	51142	DOWN		2	Mitochondria-General
SLC25A37	51312	DOWN		2	Mitochondria-General
COX4I1	1327	DOWN		2	Mitochondria-Oxidative-Phosphorylation
SURF1	6834	DOWN		2	Mitochondria-Oxidative-Phosphorylation
CS	1431	DOWN		2	Mitochondria-TCA-Cycle
DLAT	1737	DOWN		2	Mitochondria-TCA-Cycle
PDK4	5166	DOWN		2	Mitochondria-TCA-Cycle
SUCLG1	8802	DOWN		2	Mitochondria-TCA-Cycle
EEF2	1938	DOWN		2	mRNA-Processing
EIF4B	1975	DOWN		2	mRNA-Processing
EIF5	1983	DOWN		2	mRNA-Processing
ETF1	2107	DOWN		2	mRNA-Processing
RPL15	6138	DOWN		2	mRNA-Processing
RPS28	6234	DOWN		2	mRNA-Processing
RPL14	9045	DOWN		2	mRNA-Processing
ESRRA	2101	DOWN		2	Nuclear-Receptor-Transcription
PCBP2	5094	DOWN		2	Pattern-Recognition-Receptors
PHYH	5264	DOWN		2	Peroxisomes
PEX19	5824	DOWN		2	Peroxisomes
PXMP2	5827	DOWN		2	Peroxisomes
PEX5	5830	DOWN		2	Peroxisomes
PEX16	9409	DOWN		2	Peroxisomes
SLC25A17	10478	DOWN		2	Peroxisomes
ARPP19	10776	DOWN		2	Pro-Cell-Cycle
ATP1B1	481	DOWN		2	Transporters
SLC22A5	6584	DOWN		2	Transporters
DNAJB1	3337	DOWN		2	Unfolded-Protein-and-Stress
CCT6B	10693	DOWN		2	Unfolded-Protein-and-Stress
TPD52	7163	DOWN		2	Unknown
TPT1	7178	DOWN		2	Unknown
SERGEF	26297	DOWN		2	Unknown
SETD3	84193	DOWN		3	Chromatin-Remodeling
GSTM2	2946	DOWN		3	Cytoplasm-and-Biochemistry
MOCS1	4337	DOWN		3	Cytoplasm-and-Biochemistry
ANG	283	DOWN		3	Cytoskeleton
EMD	2010	DOWN		3	Cytoskeleton
WASL	8976	DOWN		3	Cytoskeleton
SPRY2	10253	DOWN		3	Cytoskeleton
MPRIP	23164	DOWN		3	Cytoskeleton
DDB1	1642	DOWN		3	DNA-Repair
CHMP2A	27243	DOWN		3	Endocytosis
OPHN1	4983	DOWN		3	Endosome-and-Vesicles
ACVR1B	91	DOWN		3	General-Cell-Surface
CHI3L1	1116	DOWN		3	General-Cell-Surface
FGFR1	2260	DOWN		3	General-Cell-Surface
GHR	2690	DOWN		3	General-Cell-Surface
PTGER3	5733	DOWN		3	General-Cell-Surface
TGFBR3	7049	DOWN		3	General-Cell-Surface
POLR2C	5432	DOWN		3	General-Transcription
TAF15	8148	DOWN		3	General-Transcription
CRCP	27297	DOWN		3	General-Transcription
APOE	348	DOWN		3	Golgi
CTGF	1490	DOWN		3	Golgi
PICALM	8301	DOWN		3	Golgi
PAK4	10298	DOWN		3	Integrin-Pathway
RCAN1	1827	DOWN		3	Intracellular-Signaling
ETS2	2114	DOWN		3	Intracellular-Signaling
NFIL3	4783	DOWN		3	Intracellular-Signaling
PPP2CB	5516	DOWN		3	Intracellular-Signaling
SGK1	6446	DOWN		3	Intracellular-Signaling
IRS2	8660	DOWN		3	Intracellular-Signaling
IER3	8870	DOWN		3	Intracellular-Signaling
SOCS3	9021	DOWN		3	Intracellular-Signaling
TOM1L1	10040	DOWN		3	Intracellular-Signaling
CTSV	1515	DOWN		3	Lysosome
HYAL1	3373	DOWN		3	Lysosome
RBM4	5936	DOWN		3	mRNA-Processing
STRAP	11171	DOWN		3	mRNA-Processing
SRSF6	6431	DOWN		3	mRNA-Splicing
HNRNPDL	9987	DOWN		3	mRNA-Splicing
PQBP1	10084	DOWN		3	mRNA-Splicing
SRSF8	10929	DOWN		3	mRNA-Splicing
SF3B3	23450	DOWN		3	mRNA-Splicing
NRG1	3084	DOWN		3	Nucleus-and-Nucleolus
RASSF1	11186	DOWN		3	RAS-Superfamily
EGF	1950	DOWN		3	Secreted-and-ECM
FGF1	2246	DOWN		3	Secreted-and-ECM
TIMP3	7078	DOWN		3	Secreted-and-ECM
VEGFA	7422	DOWN		3	Secreted-and-ECM
ANGPTL4	51129	DOWN		3	Secreted-and-ECM
PRSS22	64063	DOWN		3	Secreted-and-ECM
CEBPD	1052	DOWN		3	Transcription-Factors
DACH1	1602	DOWN		3	Transcription-Factors
EGR1	1958	DOWN		3	Transcription-Factors
FOSL2	2355	DOWN		3	Transcription-Factors
HOXD1	3231	DOWN		3	Transcription-Factors
NAB2	4665	DOWN		3	Transcription-Factors
ZBTB16	7704	DOWN		3	Transcription-Factors
MAFF	23764	DOWN		3	Transcription-Factors
TNPO2	30000	DOWN		3	Transporters
ZFAND5	7763	DOWN		3	Ubiquitylation-and-Sumoylation
MARCH6	10299	DOWN		3	Ubiquitylation-and-Sumoylation
FBXO21	23014	DOWN		3	Ubiquitylation-and-Sumoylation
NEDD4L	23327	DOWN		3	Ubiquitylation-and-Sumoylation
FBXO9	26268	DOWN		3	Ubiquitylation-and-Sumoylation
DCUN1D2	55208	DOWN		3	Ubiquitylation-and-Sumoylation
EIF2AK3	9451	DOWN		3	Unfolded-Protein-and-Stress
SIRT1	23411	DOWN		4	Chromatin-Remodeling
AHCY	191	DOWN		4	Cytoplasm-and-Biochemistry
ASS1	445	DOWN		4	Cytoplasm-and-Biochemistry
CTH	1491	DOWN		4	Cytoplasm-and-Biochemistry
GK	2710	DOWN		4	Cytoplasm-and-Biochemistry
GSS	2937	DOWN		4	Cytoplasm-and-Biochemistry
MAT2A	4144	DOWN		4	Cytoplasm-and-Biochemistry
MSRA	4482	DOWN		4	Cytoplasm-and-Biochemistry
DHRS3	9249	DOWN		4	Cytoplasm-and-Biochemistry
AHCYL1	10768	DOWN		4	Cytoplasm-and-Biochemistry
DDAH1	23576	DOWN		4	Cytoplasm-and-Biochemistry
ALDH3A2	224	DOWN		4	Endoplasmic-Reticulum
DOLPP1	57171	DOWN		4	Endoplasmic-Reticulum
HADH	3033	DOWN		4	Fatty-Acid-Biosynthesis
PC	5091	DOWN		4	Fatty-Acid-Biosynthesis
ACAA2	10449	DOWN		4	Fatty-Acid-Biosynthesis
ECHDC2	55268	DOWN		4	Fatty-Acid-Biosynthesis
SDC1	6382	DOWN		4	General-Cell-Surface
ALDH2	217	DOWN		4	Glycolysis-Gluconeogenesis-and-Pentose-Phosphate-Pathways
GPD1	2819	DOWN		4	Glycolysis-Gluconeogenesis-and-Pentose-Phosphate-Pathways
DHRS11	79154	DOWN		4	Golgi
PHKA2	5256	DOWN		4	Intracellular-Signaling
DDX28	55794	DOWN		4	Mitochondria-DNA-to-RNA
ARG2	384	DOWN		4	Mitochondria-General
BCKDHA	593	DOWN		4	Mitochondria-General
SLC25A15	10166	DOWN		4	Mitochondria-General
ECSIT	51295	DOWN		4	Mitochondria-General
MCCC2	64087	DOWN		4	Mitochondria-General
ACSF2	80221	DOWN		4	Mitochondria-General
GRPEL1	80273	DOWN		4	Mitochondria-General
MPC1	51660	DOWN		4	Mitochondria-TCA-Cycle
PEX7	5191	DOWN		4	Peroxisomes
ACOX2	8309	DOWN		4	Peroxisomes
BLVRB	645	DOWN		5	Cytoplasm-and-Biochemistry
CYB5A	1528	DOWN		5	Endoplasmic-Reticulum
EPHX1	2052	DOWN		5	Endoplasmic-Reticulum
HMOX2	3163	DOWN		5	Endoplasmic-Reticulum
CYP4F3	4051	DOWN		5	Endoplasmic-Reticulum
CYP4F2	8529	DOWN		5	Endoplasmic-Reticulum
MARC2	54996	DOWN		5	Mitochondria-General
NENF	29937	DOWN		5	Unknown
ADCY1	107	DOWN		6	Cytoplasm-and-Biochemistry
PDE8A	5151	DOWN		6	Cytoplasm-and-Biochemistry
SHMT1	6470	DOWN		6	Cytoplasm-and-Biochemistry
SORD	6652	DOWN		6	Cytoplasm-and-Biochemistry
ALDH1L1	10840	DOWN		6	Cytoplasm-and-Biochemistry
PROSC	11212	DOWN		6	Cytoplasm-and-Biochemistry
DCXR	51181	DOWN		6	Cytoplasm-and-Biochemistry
UPB1	51733	DOWN		6	Cytoplasm-and-Biochemistry
FLAD1	80308	DOWN		6	Cytoplasm-and-Biochemistry
ADORA1	134	DOWN		6	Cytoskeleton
ALDH7A1	501	DOWN		6	Glycolysis-Gluconeogenesis-and-Pentose-Phosphate-Pathways
GOT1	2805	DOWN		6	Glycolysis-Gluconeogenesis-and-Pentose-Phosphate-Pathways
PGM1	5236	DOWN		6	Glycolysis-Gluconeogenesis-and-Pentose-Phosphate-Pathways
AKR1A1	10327	DOWN		6	Glycolysis-Gluconeogenesis-and-Pentose-Phosphate-Pathways
GATM	2628	DOWN		6	Mitochondria-General
MAOA	4128	DOWN		6	Mitochondria-General
AASS	10157	DOWN		6	Mitochondria-General
HRSP12	10247	DOWN		6	mRNA-Processing
PEG3	5178	DOWN		6	Pro-Apoptosis
PEBP1	5037	DOWN		6	Secreted-and-ECM
SLC39A7	7922	DOWN		7	Golgi
HSD17B8	7923	DOWN		7	Mitochondria-General
MT1X	4501	DOWN		7	Nucleus-and-Nucleolus
SLC39A14	23516	DOWN		7	Transporters
NOL3	8996	DOWN			Anti-Apoptosis
TOB1	10140	DOWN			Anti-Proliferation
CCNB1IP1	57820	DOWN			Anti-Proliferation
GABARAPL1	23710	DOWN			Autophagy
FAM134B	54463	DOWN			Autophagy
SAP18	10284	DOWN			Chromatin-Remodeling
JADE1	79960	DOWN			Chromatin-Remodeling
GSTA3	2940	DOWN			Cytoplasm-and-Biochemistry
NQO2	4835	DOWN			Cytoplasm-and-Biochemistry
PMM1	5372	DOWN			Cytoplasm-and-Biochemistry
ALDH1A2	8854	DOWN			Cytoplasm-and-Biochemistry
AKR7A3	22977	DOWN			Cytoplasm-and-Biochemistry
OPLAH	26873	DOWN			Cytoplasm-and-Biochemistry
ADI1	55256	DOWN			Cytoplasm-and-Biochemistry
DHRS12	79758	DOWN			Cytoplasm-and-Biochemistry
NEDD9	4739	DOWN			Cytoskeleton
CLIP1	6249	DOWN			Cytoskeleton
TNNC1	7134	DOWN			Cytoskeleton
TCAP	8557	DOWN			Cytoskeleton
BAIAP2	10458	DOWN			Cytoskeleton
TACC2	10579	DOWN			Cytoskeleton
FERMT2	10979	DOWN			Cytoskeleton
DCTN3	11258	DOWN			Cytoskeleton
CDC42EP4	23580	DOWN			Cytoskeleton
SPTBN4	57731	DOWN			Cytoskeleton
DIO1	1733	DOWN			Endoplasmic-Reticulum
PDZK1	5174	DOWN			Endoplasmic-Reticulum
PIGH	5283	DOWN			Endoplasmic-Reticulum
GPAA1	8733	DOWN			Endoplasmic-Reticulum
REEP2	51308	DOWN			Endoplasmic-Reticulum
DPM3	54344	DOWN			Endoplasmic-Reticulum
PGAP3	93210	DOWN			Endoplasmic-Reticulum
PDZD8	118987	DOWN			Endoplasmic-Reticulum
STX12	23673	DOWN			Endosome-and-Vesicles
GABRR2	2570	DOWN			General-Cell-Surface
ATRN	8455	DOWN			General-Cell-Surface
ADIPOR1	51094	DOWN			General-Cell-Surface
PCDHB12	56124	DOWN			General-Cell-Surface
ADCK2	90956	DOWN			General-Cell-Surface
GOLGA2	2801	DOWN			Golgi
MAN2A2	4122	DOWN			Golgi
MOK	5891	DOWN			Golgi
RHOBTB3	22836	DOWN			Golgi
CHPT1	56994	DOWN			Golgi
TRAPPC6A	79090	DOWN			Golgi
FER	2241	DOWN			Intracellular-Signaling
PIAS2	9063	DOWN			Intracellular-Signaling
CHP1	11261	DOWN			Intracellular-Signaling
PMEPA1	56937	DOWN			Intracellular-Signaling
LETM1	3954	DOWN			Mitochondria-General
C21orf33	8209	DOWN			Mitochondria-General
SLC25A23	79085	DOWN			Mitochondria-General
MBNL2	10150	DOWN			mRNA-Splicing
NR2F6	2063	DOWN			Nuclear-Receptor-Transcription
ESRRG	2104	DOWN			Nuclear-Receptor-Transcription
ISOC2	79763	DOWN			Nucleus-and-Nucleolus
BNIP3L	665	DOWN			Pro-Apoptosis
CRADD	8738	DOWN			Pro-Apoptosis
FASTK	10922	DOWN			Pro-Apoptosis
G0S2	50486	DOWN			Pro-Cell-Cycle
ARL3	403	DOWN			RAS-Superfamily
ARHGAP32	9743	DOWN			RAS-Superfamily
NDNF	79625	DOWN			Secreted-and-ECM
KLF9	687	DOWN			Transcription-Factors
HIVEP2	3097	DOWN			Transcription-Factors
MXI1	4601	DOWN			Transcription-Factors
SS18	6760	DOWN			Transcription-Factors
ZNF91	7644	DOWN			Transcription-Factors
KLHDC2	23588	DOWN			Transcription-Factors
ZNF219	51222	DOWN			Transcription-Factors
ZNF331	55422	DOWN			Transcription-Factors
CTNNBIP1	56998	DOWN			Transcription-Factors
IKZF5	64376	DOWN			Transcription-Factors
SLC23A2	9962	DOWN			Transporters
ATP9A	10079	DOWN			Transporters
SLC5A12	159963	DOWN			Transporters
EPM2A	7957	DOWN			Ubiquitylation-and-Sumoylation
RAB40B	10966	DOWN			Ubiquitylation-and-Sumoylation
ARIH1	25820	DOWN			Ubiquitylation-and-Sumoylation
ST13	6767	DOWN			Unfolded-Protein-and-Stress
TMBIM6	7009	DOWN			Unfolded-Protein-and-Stress
ERO1L	30001	DOWN			Unfolded-Protein-and-Stress
LUZP1	7798	DOWN			Unknown
LRRFIP2	9209	DOWN			Unknown
KBTBD11	9920	DOWN			Unknown
FAM107A	11170	DOWN			Unknown
CFAP45	25790	DOWN			Unknown
NAT9	26151	DOWN			Unknown
DEXI	28955	DOWN			Unknown
AAMDC	28971	DOWN			Unknown
MACROD1	28992	DOWN			Unknown
THEM6	51337	DOWN			Unknown
RIPK4	54101	DOWN			Unknown
PLEKHA5	54477	DOWN			Unknown
C11orf71	54494	DOWN			Unknown
IQCC	55721	DOWN			Unknown
PRX	57716	DOWN			Unknown
WDR13	64743	DOWN			Unknown
C6orf106	64771	DOWN			Unknown
SOWAHC	65124	DOWN			Unknown
C3orf52	79669	DOWN			Unknown
SH3D21	79729	DOWN			Unknown
CLIP4	79745	DOWN			Unknown
LONRF3	79836	DOWN			Unknown
PQLC1	80148	DOWN			Unknown
KLHDC3	116138	DOWN			Unknown
TMEM41B	440026	DOWN			Unknown
DNAJA3	9093	DOWN

## Sheet: Supp Data S3. GSVA Gene Sets_x0009_
Supplemental Data 3. GSVA Gene Sets
Gene Symbol	GSVA Gene Set	Entrez ID	Category	Species
AASS	Amino Acid Metabolism	10157	Metabolism	Human
AGXT	Amino Acid Metabolism	189	Metabolism	Human
AGXT2	Amino Acid Metabolism	64902	Metabolism	Human
ALDH4A1	Amino Acid Metabolism	8659	Metabolism	Human
ALDH7A1	Amino Acid Metabolism	501	Metabolism	Human
ARG1	Amino Acid Metabolism	383	Metabolism	Human
GAD1	Amino Acid Metabolism	2571	Metabolism	Human
GLUD1	Amino Acid Metabolism	2746	Metabolism	Human
GOT1	Amino Acid Metabolism	2805	Metabolism	Human
GPT2	Amino Acid Metabolism	84706	Metabolism	Human
GRHPR	Amino Acid Metabolism	9380	Metabolism	Human
IVD	Amino Acid Metabolism	3712	Metabolism	Human
MCCC2	Amino Acid Metabolism	64087	Metabolism	Human
OAT	Amino Acid Metabolism	4942	Metabolism	Human
OTC	Amino Acid Metabolism	5009	Metabolism	Human
OXCT1	Amino Acid Metabolism	5019	Metabolism	Human
PC	Amino Acid Metabolism	5091	Metabolism	Human
PSAT1	Amino Acid Metabolism	29968	Metabolism	Human
SDS	Amino Acid Metabolism	10993	Metabolism	Human
HAAO	Fatty Acid Alpha Oxidation	23498	Metabolism	Human
HACL1	Fatty Acid Alpha Oxidation	26061	Metabolism	Human
PEX13	Fatty Acid Alpha Oxidation	5194	Metabolism	Human
PHYH	Fatty Acid Alpha Oxidation	5264	Metabolism	Human
SLC27A2	Fatty Acid Alpha Oxidation	11001	Metabolism	Human
ABCD1	Fatty Acid Beta Oxidation	215	Metabolism	Human
ABCD2	Fatty Acid Beta Oxidation	225	Metabolism	Human
ABCD3	Fatty Acid Beta Oxidation	5825	Metabolism	Human
ACAA2	Fatty Acid Beta Oxidation	10449	Metabolism	Human
ACACB	Fatty Acid Beta Oxidation	32	Metabolism	Human
ACAD11	Fatty Acid Beta Oxidation	84129	Metabolism	Human
ACADL	Fatty Acid Beta Oxidation	33	Metabolism	Human
ACADM	Fatty Acid Beta Oxidation	34	Metabolism	Human
ACADS	Fatty Acid Beta Oxidation	35	Metabolism	Human
ACADVL	Fatty Acid Beta Oxidation	37	Metabolism	Human
ACAT1	Fatty Acid Beta Oxidation	38	Metabolism	Human
ACAT2	Fatty Acid Beta Oxidation	39	Metabolism	Human
ACOX1	Fatty Acid Beta Oxidation	51	Metabolism	Human
ACOX2	Fatty Acid Beta Oxidation	8309	Metabolism	Human
ACOX3	Fatty Acid Beta Oxidation	8310	Metabolism	Human
ACOXL	Fatty Acid Beta Oxidation	55289	Metabolism	Human
ACSBG2	Fatty Acid Beta Oxidation	81616	Metabolism	Human
ACSL5	Fatty Acid Beta Oxidation	51703	Metabolism	Human
ADIPOQ	Fatty Acid Beta Oxidation	9370	Metabolism	Human
AKT2	Fatty Acid Beta Oxidation	208	Metabolism	Human
AUH	Fatty Acid Beta Oxidation	549	Metabolism	Human
BDH2	Fatty Acid Beta Oxidation	56898	Metabolism	Human
CPT1A	Fatty Acid Beta Oxidation	1374	Metabolism	Human
CPT2	Fatty Acid Beta Oxidation	1376	Metabolism	Human
CROT	Fatty Acid Beta Oxidation	54677	Metabolism	Human
DECR1	Fatty Acid Beta Oxidation	1666	Metabolism	Human
ECHDC1	Fatty Acid Beta Oxidation	55862	Metabolism	Human
ECHDC2	Fatty Acid Beta Oxidation	55268	Metabolism	Human
ECHS1	Fatty Acid Beta Oxidation	1892	Metabolism	Human
ECI1	Fatty Acid Beta Oxidation	1632	Metabolism	Human
ECI2	Fatty Acid Beta Oxidation	10455	Metabolism	Human
EHHADH	Fatty Acid Beta Oxidation	1962	Metabolism	Human
ETFA	Fatty Acid Beta Oxidation	2108	Metabolism	Human
ETFB	Fatty Acid Beta Oxidation	2109	Metabolism	Human
ETFDH	Fatty Acid Beta Oxidation	2110	Metabolism	Human
FABP1	Fatty Acid Beta Oxidation	2168	Metabolism	Human
GCDH	Fatty Acid Beta Oxidation	2639	Metabolism	Human
HADH	Fatty Acid Beta Oxidation	3033	Metabolism	Human
HADHA	Fatty Acid Beta Oxidation	3030	Metabolism	Human
HADHB	Fatty Acid Beta Oxidation	3032	Metabolism	Human
HIBCH	Fatty Acid Beta Oxidation	26275	Metabolism	Human
HSD17B4	Fatty Acid Beta Oxidation	3295	Metabolism	Human
IRS1	Fatty Acid Beta Oxidation	3667	Metabolism	Human
IRS2	Fatty Acid Beta Oxidation	8660	Metabolism	Human
IVD	Fatty Acid Beta Oxidation	3712	Metabolism	Human
LEP	Fatty Acid Beta Oxidation	3952	Metabolism	Human
PEX2	Fatty Acid Beta Oxidation	5828	Metabolism	Human
PEX5	Fatty Acid Beta Oxidation	5830	Metabolism	Human
PEX7	Fatty Acid Beta Oxidation	5191	Metabolism	Human
SESN2	Fatty Acid Beta Oxidation	83667	Metabolism	Human
SLC25A17	Fatty Acid Beta Oxidation	10478	Metabolism	Human
SLC27A2	Fatty Acid Beta Oxidation	11001	Metabolism	Human
TWIST1	Fatty Acid Beta Oxidation	7291	Metabolism	Human
G6PC2	Glycolysis	57818	Metabolism	Human
HKDC1	Glycolysis	80201	Metabolism	Human
LDHAL6A	Glycolysis	160287	Metabolism	Human
LDHAL6B	Glycolysis	92483	Metabolism	Human
PFKFB2	Glycolysis	5208	Metabolism	Human
PFKFB3	Glycolysis	5209	Metabolism	Human
PFKFB4	Glycolysis	5210	Metabolism	Human
PKM	Glycolysis	5315	Metabolism	Human
SLC2A1	Glycolysis	6513	Metabolism	Human
SLC2A3	Glycolysis	6515	Metabolism	Human
SLC2A4	Glycolysis	6517	Metabolism	Human
SLC2A5	Glycolysis	6518	Metabolism	Human
ATP5A1	Oxidative Phosphorylation	498	Metabolism	Human
ATP5B	Oxidative Phosphorylation	506	Metabolism	Human
ATP5D	Oxidative Phosphorylation	513	Metabolism	Human
ATP5E	Oxidative Phosphorylation	514	Metabolism	Human
ATP5F1	Oxidative Phosphorylation	515	Metabolism	Human
ATP5G1	Oxidative Phosphorylation	516	Metabolism	Human
ATP5G2	Oxidative Phosphorylation	517	Metabolism	Human
ATP5G3	Oxidative Phosphorylation	518	Metabolism	Human
ATP5H	Oxidative Phosphorylation	10476	Metabolism	Human
ATP5I	Oxidative Phosphorylation	521	Metabolism	Human
ATP5J	Oxidative Phosphorylation	522	Metabolism	Human
ATP5J2	Oxidative Phosphorylation	9551	Metabolism	Human
ATP5L	Oxidative Phosphorylation	10632	Metabolism	Human
ATP5O	Oxidative Phosphorylation	539	Metabolism	Human
ATP5S	Oxidative Phosphorylation	27109	Metabolism	Human
BCS1L	Oxidative Phosphorylation	617	Metabolism	Human
CEP89	Oxidative Phosphorylation	84902	Metabolism	Human
COA1	Oxidative Phosphorylation	55744	Metabolism	Human
COA3	Oxidative Phosphorylation	28958	Metabolism	Human
COA4	Oxidative Phosphorylation	51287	Metabolism	Human
COA5	Oxidative Phosphorylation	493753	Metabolism	Human
COA6	Oxidative Phosphorylation	388753	Metabolism	Human
COA7	Oxidative Phosphorylation	65260	Metabolism	Human
COX10	Oxidative Phosphorylation	1352	Metabolism	Human
COX10-AS1	Oxidative Phosphorylation	100874058	Metabolism	Human
COX11	Oxidative Phosphorylation	1353	Metabolism	Human
COX14	Oxidative Phosphorylation	84987	Metabolism	Human
COX15	Oxidative Phosphorylation	1355	Metabolism	Human
COX16	Oxidative Phosphorylation	51241	Metabolism	Human
COX17	Oxidative Phosphorylation	10063	Metabolism	Human
COX18	Oxidative Phosphorylation	285521	Metabolism	Human
COX19	Oxidative Phosphorylation	90639	Metabolism	Human
COX20	Oxidative Phosphorylation	116228	Metabolism	Human
COX4I1	Oxidative Phosphorylation	1327	Metabolism	Human
COX4I2	Oxidative Phosphorylation	84701	Metabolism	Human
COX5A	Oxidative Phosphorylation	9377	Metabolism	Human
COX5B	Oxidative Phosphorylation	1329	Metabolism	Human
COX6A1	Oxidative Phosphorylation	1337	Metabolism	Human
COX6A2	Oxidative Phosphorylation	1339	Metabolism	Human
COX6B1	Oxidative Phosphorylation	1340	Metabolism	Human
COX6B2	Oxidative Phosphorylation	125965	Metabolism	Human
COX6C	Oxidative Phosphorylation	1345	Metabolism	Human
COX7A1	Oxidative Phosphorylation	1346	Metabolism	Human
COX7A2	Oxidative Phosphorylation	1347	Metabolism	Human
COX7A2L	Oxidative Phosphorylation	9167	Metabolism	Human
COX7B	Oxidative Phosphorylation	1349	Metabolism	Human
COX7B2	Oxidative Phosphorylation	170712	Metabolism	Human
COX7C	Oxidative Phosphorylation	1350	Metabolism	Human
COX8A	Oxidative Phosphorylation	1351	Metabolism	Human
COX8C	Oxidative Phosphorylation	341947	Metabolism	Human
CYC1	Oxidative Phosphorylation	1537	Metabolism	Human
CYCS	Oxidative Phosphorylation	54205	Metabolism	Human
DNAJC15	Oxidative Phosphorylation	29103	Metabolism	Human
MT-ATP6	Oxidative Phosphorylation	4508	Metabolism	Human
MT-ATP8	Oxidative Phosphorylation	4509	Metabolism	Human
MT-CO1	Oxidative Phosphorylation	4512	Metabolism	Human
MT-CO2	Oxidative Phosphorylation	4513	Metabolism	Human
MT-CO3	Oxidative Phosphorylation	4514	Metabolism	Human
MT-CYB	Oxidative Phosphorylation	4519	Metabolism	Human
MT-ND1	Oxidative Phosphorylation	4535	Metabolism	Human
MT-ND2	Oxidative Phosphorylation	4536	Metabolism	Human
MT-ND3	Oxidative Phosphorylation	4537	Metabolism	Human
MT-ND4	Oxidative Phosphorylation	4538	Metabolism	Human
MT-ND4L	Oxidative Phosphorylation	4539	Metabolism	Human
MT-ND5	Oxidative Phosphorylation	4540	Metabolism	Human
MT-ND6	Oxidative Phosphorylation	4541	Metabolism	Human
NDUFA1	Oxidative Phosphorylation	4694	Metabolism	Human
NDUFA10	Oxidative Phosphorylation	4705	Metabolism	Human
NDUFA11	Oxidative Phosphorylation	126328	Metabolism	Human
NDUFA12	Oxidative Phosphorylation	55967	Metabolism	Human
NDUFA13	Oxidative Phosphorylation	51079	Metabolism	Human
NDUFA2	Oxidative Phosphorylation	4695	Metabolism	Human
NDUFA3	Oxidative Phosphorylation	4696	Metabolism	Human
NDUFA4	Oxidative Phosphorylation	4697	Metabolism	Human
NDUFA4L2	Oxidative Phosphorylation	56901	Metabolism	Human
NDUFA5	Oxidative Phosphorylation	4698	Metabolism	Human
NDUFA6	Oxidative Phosphorylation	4700	Metabolism	Human
NDUFA7	Oxidative Phosphorylation	4701	Metabolism	Human
NDUFA8	Oxidative Phosphorylation	4702	Metabolism	Human
NDUFA9	Oxidative Phosphorylation	4704	Metabolism	Human
NDUFAB1	Oxidative Phosphorylation	4706	Metabolism	Human
NDUFAF1	Oxidative Phosphorylation	51103	Metabolism	Human
NDUFAF2	Oxidative Phosphorylation	91942	Metabolism	Human
NDUFAF3	Oxidative Phosphorylation	25915	Metabolism	Human
NDUFAF4	Oxidative Phosphorylation	29078	Metabolism	Human
NDUFAF5	Oxidative Phosphorylation	79133	Metabolism	Human
NDUFAF6	Oxidative Phosphorylation	137682	Metabolism	Human
NDUFAF7	Oxidative Phosphorylation	55471	Metabolism	Human
NDUFAF8	Oxidative Phosphorylation	284184	Metabolism	Human
NDUFB1	Oxidative Phosphorylation	4707	Metabolism	Human
NDUFB10	Oxidative Phosphorylation	4716	Metabolism	Human
NDUFB11	Oxidative Phosphorylation	54539	Metabolism	Human
NDUFB2	Oxidative Phosphorylation	4708	Metabolism	Human
NDUFB2-AS1	Oxidative Phosphorylation	100134713	Metabolism	Human
NDUFB3	Oxidative Phosphorylation	4709	Metabolism	Human
NDUFB4	Oxidative Phosphorylation	4710	Metabolism	Human
NDUFB5	Oxidative Phosphorylation	4711	Metabolism	Human
NDUFB6	Oxidative Phosphorylation	4712	Metabolism	Human
NDUFB7	Oxidative Phosphorylation	4713	Metabolism	Human
NDUFB8	Oxidative Phosphorylation	4714	Metabolism	Human
NDUFB9	Oxidative Phosphorylation	4715	Metabolism	Human
NDUFC1	Oxidative Phosphorylation	4717	Metabolism	Human
NDUFC2	Oxidative Phosphorylation	4718	Metabolism	Human
NDUFS1	Oxidative Phosphorylation	4719	Metabolism	Human
NDUFS2	Oxidative Phosphorylation	4720	Metabolism	Human
NDUFS3	Oxidative Phosphorylation	4722	Metabolism	Human
NDUFS4	Oxidative Phosphorylation	4724	Metabolism	Human
NDUFS5	Oxidative Phosphorylation	4725	Metabolism	Human
NDUFS6	Oxidative Phosphorylation	4726	Metabolism	Human
NDUFS7	Oxidative Phosphorylation	374291	Metabolism	Human
NDUFS8	Oxidative Phosphorylation	4728	Metabolism	Human
NDUFV1	Oxidative Phosphorylation	4723	Metabolism	Human
NDUFV2	Oxidative Phosphorylation	4729	Metabolism	Human
NDUFV3	Oxidative Phosphorylation	4731	Metabolism	Human
NUBPL	Oxidative Phosphorylation	80224	Metabolism	Human
OXA1L	Oxidative Phosphorylation	5018	Metabolism	Human
RFESD	Oxidative Phosphorylation	317671	Metabolism	Human
SCO1	Oxidative Phosphorylation	6341	Metabolism	Human
SCO2	Oxidative Phosphorylation	9997	Metabolism	Human
SLC25A4	Oxidative Phosphorylation	291	Metabolism	Human
SURF1	Oxidative Phosphorylation	6834	Metabolism	Human
TACO1	Oxidative Phosphorylation	51204	Metabolism	Human
TIMMDC1	Oxidative Phosphorylation	51300	Metabolism	Human
TMEM126B	Oxidative Phosphorylation	55863	Metabolism	Human
TRAP1	Oxidative Phosphorylation	10131	Metabolism	Human
TTC19	Oxidative Phosphorylation	54902	Metabolism	Human
UQCC1	Oxidative Phosphorylation	55245	Metabolism	Human
UQCC2	Oxidative Phosphorylation	84300	Metabolism	Human
UQCC3	Oxidative Phosphorylation	790955	Metabolism	Human
UQCR10	Oxidative Phosphorylation	29796	Metabolism	Human
UQCR11	Oxidative Phosphorylation	10975	Metabolism	Human
UQCRB	Oxidative Phosphorylation	7381	Metabolism	Human
UQCRC1	Oxidative Phosphorylation	7384	Metabolism	Human
UQCRC2	Oxidative Phosphorylation	7385	Metabolism	Human
UQCRFS1	Oxidative Phosphorylation	7386	Metabolism	Human
UQCRH	Oxidative Phosphorylation	7388	Metabolism	Human
UQCRHL	Oxidative Phosphorylation	440567	Metabolism	Human
UQCRQ	Oxidative Phosphorylation	27089	Metabolism	Human
G6PD	Pentose Phosphate Signature	2539	Metabolism	Human
H6PD	Pentose Phosphate Signature	9563	Metabolism	Human
PGD	Pentose Phosphate Signature	5226	Metabolism	Human
PRPS1	Pentose Phosphate Signature	5631	Metabolism	Human
PRPS1L1	Pentose Phosphate Signature	221823	Metabolism	Human
PRPS2	Pentose Phosphate Signature	5634	Metabolism	Human
RBKS	Pentose Phosphate Signature	64080	Metabolism	Human
RGN	Pentose Phosphate Signature	9104	Metabolism	Human
RPE	Pentose Phosphate Signature	6120	Metabolism	Human
RPIA	Pentose Phosphate Signature	22934	Metabolism	Human
TALDO1	Pentose Phosphate Signature	6888	Metabolism	Human
TKT	Pentose Phosphate Signature	7086	Metabolism	Human
TKTL1	Pentose Phosphate Signature	8277	Metabolism	Human
TKTL2	Pentose Phosphate Signature	84076	Metabolism	Human
ACO2	TCA cycle	50	Metabolism	Human
CS	TCA cycle	1431	Metabolism	Human
DLAT	TCA cycle	1737	Metabolism	Human
DLD	TCA cycle	1738	Metabolism	Human
DLST	TCA cycle	1743	Metabolism	Human
FH	TCA cycle	2271	Metabolism	Human
GLUD1	TCA cycle	2746	Metabolism	Human
IDH1	TCA cycle	3417	Metabolism	Human
IDH2	TCA cycle	3418	Metabolism	Human
IDH3A	TCA cycle	3419	Metabolism	Human
IDH3B	TCA cycle	3420	Metabolism	Human
IDH3G	TCA cycle	3421	Metabolism	Human
MDH2	TCA cycle	4191	Metabolism	Human
MPC1	TCA cycle	51660	Metabolism	Human
MPC2	TCA cycle	25874	Metabolism	Human
OGDH	TCA cycle	4967	Metabolism	Human
OGDHL	TCA cycle	55753	Metabolism	Human
PDHA1	TCA cycle	5160	Metabolism	Human
PDHA2	TCA cycle	5161	Metabolism	Human
PDHB	TCA cycle	5162	Metabolism	Human
PDHX	TCA cycle	8050	Metabolism	Human
PDK1	TCA cycle	5163	Metabolism	Human
PDK2	TCA cycle	5164	Metabolism	Human
PDK3	TCA cycle	5165	Metabolism	Human
PDK4	TCA cycle	5166	Metabolism	Human
PDP1	TCA cycle	54704	Metabolism	Human
PDP2	TCA cycle	57546	Metabolism	Human
PDPR	TCA cycle	55066	Metabolism	Human
SDHA	TCA cycle	6389	Metabolism	Human
SDHAF1	TCA cycle	644096	Metabolism	Human
SDHAF2	TCA cycle	54949	Metabolism	Human
SDHAF3	TCA cycle	57001	Metabolism	Human
SDHAF4	TCA cycle	135154	Metabolism	Human
SDHB	TCA cycle	6390	Metabolism	Human
SDHC	TCA cycle	6391	Metabolism	Human
SDHD	TCA cycle	6392	Metabolism	Human
SUCLA2	TCA cycle	8803	Metabolism	Human
SUCLG1	TCA cycle	8802	Metabolism	Human
SUCLG2	TCA cycle	8801	Metabolism	Human
SUGCT	TCA cycle	79783	Metabolism	Human
CD160	Anergic or Activated T	11126	Immune	Human
CD244	Anergic or Activated T	51744	Immune	Human
CTLA4	Anergic or Activated T	1493	Immune	Human
ICOS	Anergic or Activated T	29851	Immune	Human
KLRG1	Anergic or Activated T	10219	Immune	Human
LAG3	Anergic or Activated T	3902	Immune	Human
PDCD1	Anergic or Activated T	5133	Immune	Human
AICDA	B Cell	57379	Immune	Human
BANK1	B Cell	55024	Immune	Human
BLK	B Cell	640	Immune	Human
BLNK	B Cell	29760	Immune	Human
CD19	B Cell	930	Immune	Human
CD22	B Cell	933	Immune	Human
CD79A	B Cell	973	Immune	Human
CD79B	B Cell	974	Immune	Human
CLEC17A	B Cell	388512	Immune	Human
CLNK	B Cell	116449	Immune	Human
CR2	B Cell	1380	Immune	Human
DAPP1	B Cell	27071	Immune	Human
DTX1	B Cell	1840	Immune	Human
FAM129C	B Cell	199786	Immune	Human
FAM30A	B Cell	9834	Immune	Human
FCRL1	B Cell	115350	Immune	Human
FCRL2	B Cell	79368	Immune	Human
FCRL4	B Cell	83417	Immune	Human
FCRL5	B Cell	83416	Immune	Human
FCRLA	B Cell	84824	Immune	Human
GAPT	B Cell	202309	Immune	Human
GNG7	B Cell	2788	Immune	Human
GPR183	B Cell	1880	Immune	Human
HLA-DOA	B Cell	3111	Immune	Human
HLA-DOB	B Cell	3112	Immune	Human
IGHD	B Cell	3495	Immune	Human
IGHM	B Cell	3507	Immune	Human
IRF4	B Cell	3662	Immune	Human
LINC00926	B Cell	283663	Immune	Human
LY6D	B Cell	8581	Immune	Human
MEF2B	B Cell	100271849	Immune	Human
MS4A1	B Cell	931	Immune	Human
MSC	B Cell	9242	Immune	Human
PAX5	B Cell	5079	Immune	Human
PLCL2	B Cell	23228	Immune	Human
POU2AF1	B Cell	5450	Immune	Human
PRKCH	B Cell	5583	Immune	Human
SH2B2	B Cell	10603	Immune	Human
SIGLEC6	B Cell	946	Immune	Human
ST6GAL1	B Cell	6480	Immune	Human
TNFRSF13B	B Cell	23495	Immune	Human
TNFRSF13C	B Cell	115650	Immune	Human
VPREB1	B Cell	7441	Immune	Human
VPREB3	B Cell	29802	Immune	Human
CD1B	Dendritic Cell	910	Immune	Human
CD1C	Dendritic Cell	911	Immune	Human
CD1E	Dendritic Cell	913	Immune	Human
CD207	Dendritic Cell	50489	Immune	Human
CLEC10A	Dendritic Cell	10462	Immune	Human
CLEC9A	Dendritic Cell	283420	Immune	Human
GPR31	Dendritic Cell	2853	Immune	Human
MRC1	Dendritic Cell	4360	Immune	Human
XCR1	Dendritic Cell	2829	Immune	Human
FCRLB	GC B Cell	127943	Immune	Human
GCSAM	GC B Cell	257144	Immune	Human
KLHL6	GC B Cell	89857	Immune	Human
LRMP	GC B Cell	4033	Immune	Human
NUGGC	GC B Cell	389643	Immune	Human
P2RY8	GC B Cell	286530	Immune	Human
PARPBP	GC B Cell	55010	Immune	Human
RGS13	GC B Cell	6003	Immune	Human
ADGRG5	Granulocyte	221188	Immune	Human
ARG1	Granulocyte	383	Immune	Human
BPI	Granulocyte	671	Immune	Human
CAMP	Granulocyte	820	Immune	Human
CD177	Granulocyte	57126	Immune	Human
CLC	Granulocyte	1178	Immune	Human
CRISP3	Granulocyte	10321	Immune	Human
CTSS	Granulocyte	1520	Immune	Human
CXCR2	Granulocyte	3579	Immune	Human
DEFA3	Granulocyte	1668	Immune	Human
FPR2	Granulocyte	2358	Immune	Human
LTB4R	Granulocyte	1241	Immune	Human
MMP25	Granulocyte	64386	Immune	Human
MMP8	Granulocyte	4317	Immune	Human
MS4A2	Granulocyte	2206	Immune	Human
OLFM4	Granulocyte	10562	Immune	Human
OSM	Granulocyte	5008	Immune	Human
PGLYRP1	Granulocyte	8993	Immune	Human
PRG2	Granulocyte	5553	Immune	Human
PRTN3	Granulocyte	5657	Immune	Human
S100A12	Granulocyte	6283	Immune	Human
AZU1	LDG	566	Immune	Human
CEACAM3	LDG	1084	Immune	Human
CEACAM4	LDG	1089	Immune	Human
CEACAM5	LDG	1048	Immune	Human
CEACAM6	LDG	4680	Immune	Human
CEACAM8	LDG	1088	Immune	Human
CTSG	LDG	1511	Immune	Human
DEFA4	LDG	1669	Immune	Human
ELANE	LDG	1991	Immune	Human
MPO	LDG	4353	Immune	Human
RETN	LDG	56729	Immune	Human
RNASE3	LDG	6037	Immune	Human
ACE	Monocyte/Myeloid Cell	1636	Immune	Human
ADAM8	Monocyte/Myeloid Cell	101	Immune	Human
ADAMDEC1	Monocyte/Myeloid Cell	27299	Immune	Human
ADGRE1	Monocyte/Myeloid Cell	2015	Immune	Human
ADGRE2	Monocyte/Myeloid Cell	30817	Immune	Human
ADGRE3	Monocyte/Myeloid Cell	84658	Immune	Human
AIF1	Monocyte/Myeloid Cell	199	Immune	Human
AOAH	Monocyte/Myeloid Cell	313	Immune	Human
APOBEC3B	Monocyte/Myeloid Cell	9582	Immune	Human
APOBEC3G	Monocyte/Myeloid Cell	60489	Immune	Human
APOBR	Monocyte/Myeloid Cell	55911	Immune	Human
APOC1	Monocyte/Myeloid Cell	341	Immune	Human
ART4	Monocyte/Myeloid Cell	420	Immune	Human
BMX	Monocyte/Myeloid Cell	660	Immune	Human
C1QA	Monocyte/Myeloid Cell	712	Immune	Human
C1QB	Monocyte/Myeloid Cell	713	Immune	Human
C1QC	Monocyte/Myeloid Cell	714	Immune	Human
C2	Monocyte/Myeloid Cell	717	Immune	Human
C4A	Monocyte/Myeloid Cell	720	Immune	Human
C4B	Monocyte/Myeloid Cell	721	Immune	Human
C4BPA	Monocyte/Myeloid Cell	722	Immune	Human
C4BPB	Monocyte/Myeloid Cell	725	Immune	Human
C5	Monocyte/Myeloid Cell	727	Immune	Human
C6	Monocyte/Myeloid Cell	729	Immune	Human
C8A	Monocyte/Myeloid Cell	731	Immune	Human
C9	Monocyte/Myeloid Cell	735	Immune	Human
CCL17	Monocyte/Myeloid Cell	6361	Immune	Human
CCL18	Monocyte/Myeloid Cell	6362	Immune	Human
CCL22	Monocyte/Myeloid Cell	6367	Immune	Human
CCL28	Monocyte/Myeloid Cell	56477	Immune	Human
CCL7	Monocyte/Myeloid Cell	6354	Immune	Human
CCL8	Monocyte/Myeloid Cell	6355	Immune	Human
CD101	Monocyte/Myeloid Cell	9398	Immune	Human
CD14	Monocyte/Myeloid Cell	929	Immune	Human
CD163	Monocyte/Myeloid Cell	9332	Immune	Human
CD209	Monocyte/Myeloid Cell	30835	Immune	Human
CD300C	Monocyte/Myeloid Cell	10871	Immune	Human
CD300E	Monocyte/Myeloid Cell	342510	Immune	Human
CD300LF	Monocyte/Myeloid Cell	146722	Immune	Human
CD33	Monocyte/Myeloid Cell	945	Immune	Human
CD5L	Monocyte/Myeloid Cell	922	Immune	Human
CD68	Monocyte/Myeloid Cell	968	Immune	Human
CD80	Monocyte/Myeloid Cell	941	Immune	Human
CFB	Monocyte/Myeloid Cell	629	Immune	Human
CFD	Monocyte/Myeloid Cell	1675	Immune	Human
CFP	Monocyte/Myeloid Cell	5199	Immune	Human
CHI3L1	Monocyte/Myeloid Cell	1116	Immune	Human
CHIT1	Monocyte/Myeloid Cell	1118	Immune	Human
CLEC12A	Monocyte/Myeloid Cell	160364	Immune	Human
CLEC12B	Monocyte/Myeloid Cell	387837	Immune	Human
CLEC16A	Monocyte/Myeloid Cell	23274	Immune	Human
CLEC1A	Monocyte/Myeloid Cell	51267	Immune	Human
CLEC2B	Monocyte/Myeloid Cell	9976	Immune	Human
CLEC4A	Monocyte/Myeloid Cell	50856	Immune	Human
CLEC4D	Monocyte/Myeloid Cell	338339	Immune	Human
CLEC4E	Monocyte/Myeloid Cell	26253	Immune	Human
CLEC4G	Monocyte/Myeloid Cell	339390	Immune	Human
CLEC5A	Monocyte/Myeloid Cell	23601	Immune	Human
CLEC6A	Monocyte/Myeloid Cell	93978	Immune	Human
CLEC7A	Monocyte/Myeloid Cell	64581	Immune	Human
CSF1R	Monocyte/Myeloid Cell	1436	Immune	Human
CSF2RA	Monocyte/Myeloid Cell	1438	Immune	Human
CSF2RB	Monocyte/Myeloid Cell	1439	Immune	Human
CSF3R	Monocyte/Myeloid Cell	1441	Immune	Human
CST3	Monocyte/Myeloid Cell	1471	Immune	Human
CXCL1	Monocyte/Myeloid Cell	2919	Immune	Human
CXCL10	Monocyte/Myeloid Cell	3627	Immune	Human
CXCL11	Monocyte/Myeloid Cell	6373	Immune	Human
CXCL13	Monocyte/Myeloid Cell	10563	Immune	Human
CXCL8	Monocyte/Myeloid Cell	3576	Immune	Human
CXCL9	Monocyte/Myeloid Cell	4283	Immune	Human
CYBA	Monocyte/Myeloid Cell	1535	Immune	Human
CYBB	Monocyte/Myeloid Cell	1536	Immune	Human
F12	Monocyte/Myeloid Cell	2161	Immune	Human
FCER1G	Monocyte/Myeloid Cell	2207	Immune	Human
FCGR1A	Monocyte/Myeloid Cell	2209	Immune	Human
FCGR1B	Monocyte/Myeloid Cell	2210	Immune	Human
FCGR2A	Monocyte/Myeloid Cell	2212	Immune	Human
FCGR2B	Monocyte/Myeloid Cell	2213	Immune	Human
FCGR3A	Monocyte/Myeloid Cell	2214	Immune	Human
FCGR3B	Monocyte/Myeloid Cell	2215	Immune	Human
FFAR2	Monocyte/Myeloid Cell	2867	Immune	Human
FGR	Monocyte/Myeloid Cell	2268	Immune	Human
FLT3	Monocyte/Myeloid Cell	2322	Immune	Human
HMMR	Monocyte/Myeloid Cell	3161	Immune	Human
HVCN1	Monocyte/Myeloid Cell	84329	Immune	Human
IFI30	Monocyte/Myeloid Cell	10437	Immune	Human
IFNL1	Monocyte/Myeloid Cell	282618	Immune	Human
IFNL2	Monocyte/Myeloid Cell	282616	Immune	Human
IFNL3	Monocyte/Myeloid Cell	282617	Immune	Human
IGSF6	Monocyte/Myeloid Cell	10261	Immune	Human
IL10RA	Monocyte/Myeloid Cell	3587	Immune	Human
IL12A	Monocyte/Myeloid Cell	3592	Immune	Human
IL12B	Monocyte/Myeloid Cell	3593	Immune	Human
IL1A	Monocyte/Myeloid Cell	3552	Immune	Human
IL1B	Monocyte/Myeloid Cell	3553	Immune	Human
IL1F10	Monocyte/Myeloid Cell	84639	Immune	Human
IL1RAP	Monocyte/Myeloid Cell	3556	Immune	Human
IL1RN	Monocyte/Myeloid Cell	3557	Immune	Human
IL20	Monocyte/Myeloid Cell	50604	Immune	Human
IL23A	Monocyte/Myeloid Cell	51561	Immune	Human
IL26	Monocyte/Myeloid Cell	55801	Immune	Human
IL27	Monocyte/Myeloid Cell	246778	Immune	Human
IL31RA	Monocyte/Myeloid Cell	133396	Immune	Human
IL37	Monocyte/Myeloid Cell	27178	Immune	Human
ITGAX	Monocyte/Myeloid Cell	3687	Immune	Human
LAMP3	Monocyte/Myeloid Cell	27074	Immune	Human
LGALS12	Monocyte/Myeloid Cell	85329	Immune	Human
LGALS4	Monocyte/Myeloid Cell	3960	Immune	Human
LGALS9	Monocyte/Myeloid Cell	3965	Immune	Human
LGALS9B	Monocyte/Myeloid Cell	284194	Immune	Human
LGALS9C	Monocyte/Myeloid Cell	654346	Immune	Human
LILRA1	Monocyte/Myeloid Cell	11024	Immune	Human
LILRA2	Monocyte/Myeloid Cell	11027	Immune	Human
LILRA3	Monocyte/Myeloid Cell	11026	Immune	Human
LILRA5	Monocyte/Myeloid Cell	353514	Immune	Human
LILRA6	Monocyte/Myeloid Cell	79168	Immune	Human
LILRB1	Monocyte/Myeloid Cell	10859	Immune	Human
LILRB2	Monocyte/Myeloid Cell	10288	Immune	Human
LILRB3	Monocyte/Myeloid Cell	11025	Immune	Human
LILRB4	Monocyte/Myeloid Cell	11006	Immune	Human
LILRB5	Monocyte/Myeloid Cell	10990	Immune	Human
LMNB1	Monocyte/Myeloid Cell	4001	Immune	Human
LY86	Monocyte/Myeloid Cell	9450	Immune	Human
LYVE1	Monocyte/Myeloid Cell	10894	Immune	Human
LYZ	Monocyte/Myeloid Cell	4069	Immune	Human
MARCO	Monocyte/Myeloid Cell	8685	Immune	Human
MEFV	Monocyte/Myeloid Cell	4210	Immune	Human
MEGF10	Monocyte/Myeloid Cell	84466	Immune	Human
MERTK	Monocyte/Myeloid Cell	10461	Immune	Human
MFGE8	Monocyte/Myeloid Cell	4240	Immune	Human
MNDA	Monocyte/Myeloid Cell	4332	Immune	Human
MPEG1	Monocyte/Myeloid Cell	219972	Immune	Human
MS4A4A	Monocyte/Myeloid Cell	51338	Immune	Human
MS4A6A	Monocyte/Myeloid Cell	64231	Immune	Human
MS4A7	Monocyte/Myeloid Cell	58475	Immune	Human
MSR1	Monocyte/Myeloid Cell	4481	Immune	Human
NLRP12	Monocyte/Myeloid Cell	91662	Immune	Human
NLRP3	Monocyte/Myeloid Cell	114548	Immune	Human
NOD2	Monocyte/Myeloid Cell	64127	Immune	Human
NTSR1	Monocyte/Myeloid Cell	4923	Immune	Human
OCM	Monocyte/Myeloid Cell	654231	Immune	Human
OLR1	Monocyte/Myeloid Cell	4973	Immune	Human
OSCAR	Monocyte/Myeloid Cell	126014	Immune	Human
OTOF	Monocyte/Myeloid Cell	9381	Immune	Human
PDCD1LG2	Monocyte/Myeloid Cell	80380	Immune	Human
PECAM1	Monocyte/Myeloid Cell	5175	Immune	Human
PILRA	Monocyte/Myeloid Cell	29992	Immune	Human
PLA2G2D	Monocyte/Myeloid Cell	26279	Immune	Human
PLEK	Monocyte/Myeloid Cell	5341	Immune	Human
PRAM1	Monocyte/Myeloid Cell	84106	Immune	Human
PYHIN1	Monocyte/Myeloid Cell	149628	Immune	Human
RNASE6	Monocyte/Myeloid Cell	6039	Immune	Human
RNASE7	Monocyte/Myeloid Cell	84659	Immune	Human
S100A8	Monocyte/Myeloid Cell	6279	Immune	Human
S100A9	Monocyte/Myeloid Cell	6280	Immune	Human
S1PR5	Monocyte/Myeloid Cell	53637	Immune	Human
SCARB1	Monocyte/Myeloid Cell	949	Immune	Human
SCARF2	Monocyte/Myeloid Cell	91179	Immune	Human
SECTM1	Monocyte/Myeloid Cell	6398	Immune	Human
SEMA4A	Monocyte/Myeloid Cell	64218	Immune	Human
SERPINB9	Monocyte/Myeloid Cell	5272	Immune	Human
SERPING1	Monocyte/Myeloid Cell	710	Immune	Human
SIGLEC1	Monocyte/Myeloid Cell	6614	Immune	Human
SIGLEC10	Monocyte/Myeloid Cell	89790	Immune	Human
SIGLEC14	Monocyte/Myeloid Cell	100049587	Immune	Human
SIGLEC5	Monocyte/Myeloid Cell	8778	Immune	Human
SIGLEC7	Monocyte/Myeloid Cell	27036	Immune	Human
SKAP2	Monocyte/Myeloid Cell	8935	Immune	Human
SLAMF8	Monocyte/Myeloid Cell	56833	Immune	Human
SLC11A1	Monocyte/Myeloid Cell	6556	Immune	Human
SLITRK4	Monocyte/Myeloid Cell	139065	Immune	Human
SLPI	Monocyte/Myeloid Cell	6590	Immune	Human
SMPDL3B	Monocyte/Myeloid Cell	27293	Immune	Human
SPI1	Monocyte/Myeloid Cell	6688	Immune	Human
SPIC	Monocyte/Myeloid Cell	121599	Immune	Human
STAB2	Monocyte/Myeloid Cell	55576	Immune	Human
STAP2	Monocyte/Myeloid Cell	55620	Immune	Human
TEK	Monocyte/Myeloid Cell	7010	Immune	Human
TGM2	Monocyte/Myeloid Cell	7052	Immune	Human
TIMD4	Monocyte/Myeloid Cell	91937	Immune	Human
TLR2	Monocyte/Myeloid Cell	7097	Immune	Human
TLR8	Monocyte/Myeloid Cell	51311	Immune	Human
TNF	Monocyte/Myeloid Cell	7124	Immune	Human
TNFAIP8L2	Monocyte/Myeloid Cell	79626	Immune	Human
TNFRSF1B	Monocyte/Myeloid Cell	7133	Immune	Human
TNFSF13B	Monocyte/Myeloid Cell	10673	Immune	Human
TNFSF14	Monocyte/Myeloid Cell	8740	Immune	Human
TNIP3	Monocyte/Myeloid Cell	79931	Immune	Human
TREM1	Monocyte/Myeloid Cell	54210	Immune	Human
TREML2	Monocyte/Myeloid Cell	79865	Immune	Human
TREML4	Monocyte/Myeloid Cell	285852	Immune	Human
TULP1	Monocyte/Myeloid Cell	7287	Immune	Human
TYROBP	Monocyte/Myeloid Cell	7305	Immune	Human
UBD	Monocyte/Myeloid Cell	10537	Immune	Human
UNC93B1	Monocyte/Myeloid Cell	81622	Immune	Human
VENTX	Monocyte/Myeloid Cell	27287	Immune	Human
VSIG4	Monocyte/Myeloid Cell	11326	Immune	Human
VSTM1	Monocyte/Myeloid Cell	284415	Immune	Human
KIR2DL4	NK Cell	3805	Immune	Human
KLRC3	NK Cell	3823	Immune	Human
KLRF1	NK Cell	51348	Immune	Human
NCAM1	NK Cell	4684	Immune	Human
NCR1	NK Cell	9437	Immune	Human
SH2D1B	NK Cell	117157	Immune	Human
TNFSF11	NK Cell	8600	Immune	Human
TXK	NK Cell	7294	Immune	Human
CLEC4C	pDC	170482	Immune	Human
IRF7	pDC	3665	Immune	Human
LILRA4	pDC	23547	Immune	Human
NRP1	pDC	8829	Immune	Human
PACSIN1	pDC	29993	Immune	Human
PLAC8	pDC	51316	Immune	Human
PTCRA	pDC	171558	Immune	Human
SERPINF1	pDC	5176	Immune	Human
SLC15A4	pDC	121260	Immune	Human
TCF4	pDC	6925	Immune	Human
DERL3	Plasma Cell	91319	Immune	Human
FANCI	Plasma Cell	55215	Immune	Human
GPRC5D	Plasma Cell	55507	Immune	Human
IGH	Plasma Cell	3492	Immune	Human
IGHA1	Plasma Cell	3493	Immune	Human
IGHA2	Plasma Cell	3494	Immune	Human
IGHD2-15	Plasma Cell	28503	Immune	Human
IGHD2-21	Plasma Cell	28502	Immune	Human
IGHD3-10	Plasma Cell	28499	Immune	Human
IGHD3-16	Plasma Cell	28498	Immune	Human
IGHD3-3	Plasma Cell	28501	Immune	Human
IGHE	Plasma Cell	3497	Immune	Human
IGHG1	Plasma Cell	3500	Immune	Human
IGHG2	Plasma Cell	3501	Immune	Human
IGHG3	Plasma Cell	3502	Immune	Human
IGHG4	Plasma Cell	3503	Immune	Human
IGHGP	Plasma Cell	3505	Immune	Human
IGHJ1	Plasma Cell	28483	Immune	Human
IGHJ2	Plasma Cell	28481	Immune	Human
IGHJ3	Plasma Cell	28479	Immune	Human
IGHJ4	Plasma Cell	28477	Immune	Human
IGHJ5	Plasma Cell	28476	Immune	Human
IGHJ6	Plasma Cell	28475	Immune	Human
IGHMBP2	Plasma Cell	3508	Immune	Human
IGHV1-18	Plasma Cell	28468	Immune	Human
IGHV1-2	Plasma Cell	28474	Immune	Human
IGHV1-24	Plasma Cell	28467	Immune	Human
IGHV1-3	Plasma Cell	28473	Immune	Human
IGHV1-45	Plasma Cell	28466	Immune	Human
IGHV1-46	Plasma Cell	28465	Immune	Human
IGHV1-58	Plasma Cell	28464	Immune	Human
IGHV1-69-2	Plasma Cell	ÿ28458	Immune	Human
IGHV2-26	Plasma Cell	28455	Immune	Human
IGHV2-5	Plasma Cell	28457	Immune	Human
IGHV2-70	Plasma Cell	28454	Immune	Human
IGHV3-11	Plasma Cell	28450	Immune	Human
IGHV3-13	Plasma Cell	28449	Immune	Human
IGHV3-15	Plasma Cell	28448	Immune	Human
IGHV3-16	Plasma Cell	28447	Immune	Human
IGHV3-20	Plasma Cell	28445	Immune	Human
IGHV3-21	Plasma Cell	28444	Immune	Human
IGHV3-23	Plasma Cell	28442	Immune	Human
IGHV3-33	Plasma Cell	28434	Immune	Human
IGHV3-35	Plasma Cell	28432	Immune	Human
IGHV3-38	Plasma Cell	28429	Immune	Human
IGHV3-43	Plasma Cell	28426	Immune	Human
IGHV3-47	Plasma Cell	28425	Immune	Human
IGHV3-48	Plasma Cell	28424	Immune	Human
IGHV3-49	Plasma Cell	28423	Immune	Human
IGHV3-53	Plasma Cell	28420	Immune	Human
IGHV3-54	Plasma Cell	28419	Immune	Human
IGHV3-7	Plasma Cell	28452	Immune	Human
IGHV3-72	Plasma Cell	28410	Immune	Human
IGHV3-73	Plasma Cell	28409	Immune	Human
IGHV3-74	Plasma Cell	28408	Immune	Human
IGHV3OR16-8	Plasma Cell	388255	Immune	Human
IGHV4-28	Plasma Cell	28400	Immune	Human
IGHV4-30-2	Plasma Cell	28398	Immune	Human
IGHV4-31	Plasma Cell	28396	Immune	Human
IGHV4-34	Plasma Cell	28395	Immune	Human
IGHV4-39	Plasma Cell	28394	Immune	Human
IGHV4-59	Plasma Cell	28392	Immune	Human
IGHV4-61	Plasma Cell	28391	Immune	Human
IGHV5-51	Plasma Cell	28388	Immune	Human
IGHV5-78	Plasma Cell	28387	Immune	Human
IGHV6-1	Plasma Cell	28385	Immune	Human
IGHV7-34-1	Plasma Cell	28382	Immune	Human
IGHV7-81	Plasma Cell	28378	Immune	Human
IGK	Plasma Cell	50802	Immune	Human
IGKC	Plasma Cell	3514	Immune	Human
IGKJ1	Plasma Cell	28950	Immune	Human
IGKJ2	Plasma Cell	28949	Immune	Human
IGKJ3	Plasma Cell	28948	Immune	Human
IGKJ4	Plasma Cell	28947	Immune	Human
IGKJ5	Plasma Cell	28946	Immune	Human
IGKV@	Plasma Cell	3519	Immune	Human
IGKV1-16	Plasma Cell	28938	Immune	Human
IGKV1-17	Plasma Cell	28937	Immune	Human
IGKV1-27	Plasma Cell	28935	Immune	Human
IGKV1-5	Plasma Cell	28299	Immune	Human
IGKV1-6	Plasma Cell	28943	Immune	Human
IGKV1-9	Plasma Cell	28941	Immune	Human
IGKV1D-16	Plasma Cell	28901	Immune	Human
IGKV1D-17	Plasma Cell	28900	Immune	Human
IGKV1D-27	Plasma Cell	28898	Immune	Human
IGKV1D-43	Plasma Cell	28891	Immune	Human
IGKV1D-8	Plasma Cell	28904	Immune	Human
IGKV2D-24	Plasma Cell	28885	Immune	Human
IGKV2D-26	Plasma Cell	28884	Immune	Human
IGKV3-20	Plasma Cell	28912	Immune	Human
IGKV3-7	Plasma Cell	28915	Immune	Human
IGKV3D-20	Plasma Cell	28874	Immune	Human
IGKV3D-7	Plasma Cell	28877	Immune	Human
IGKV4-1	Plasma Cell	28908	Immune	Human
IGKV5-2	Plasma Cell	28907	Immune	Human
IGL	Plasma Cell	3535	Immune	Human
IGLC1	Plasma Cell	3537	Immune	Human
IGLC2	Plasma Cell	3538	Immune	Human
IGLC6	Plasma Cell	3542	Immune	Human
IGLC7	Plasma Cell	28834	Immune	Human
IGLJ3	Plasma Cell	28831	Immune	Human
IGLJ6	Plasma Cell	28828	Immune	Human
IGLL1	Plasma Cell	3543	Immune	Human
IGLL3P	Plasma Cell	91353	Immune	Human
IGLL5	Plasma Cell	100423062	Immune	Human
IGLV@	Plasma Cell	3546	Immune	Human
IGLV10-54	Plasma Cell	28772	Immune	Human
IGLV1-36	Plasma Cell	28826	Immune	Human
IGLV1-40	Plasma Cell	28825	Immune	Human
IGLV1-44	Plasma Cell	28823	Immune	Human
IGLV1-47	Plasma Cell	28822	Immune	Human
IGLV1-50	Plasma Cell	28821	Immune	Human
IGLV2-11	Plasma Cell	28816	Immune	Human
IGLV2-14	Plasma Cell	28815	Immune	Human
IGLV2-18	Plasma Cell	28814	Immune	Human
IGLV2-23	Plasma Cell	28813	Immune	Human
IGLV2-5	Plasma Cell	28818	Immune	Human
IGLV2-8	Plasma Cell	28817	Immune	Human
IGLV3-1	Plasma Cell	28809	Immune	Human
IGLV3-10	Plasma Cell	28803	Immune	Human
IGLV3-12	Plasma Cell	28802	Immune	Human
IGLV3-16	Plasma Cell	28799	Immune	Human
IGLV3-19	Plasma Cell	28797	Immune	Human
IGLV3-21	Plasma Cell	28796	Immune	Human
IGLV3-22	Plasma Cell	28795	Immune	Human
IGLV3-25	Plasma Cell	28793	Immune	Human
IGLV3-27	Plasma Cell	28791	Immune	Human
IGLV3-9	Plasma Cell	28804	Immune	Human
IGLV4-3	Plasma Cell	28786	Immune	Human
IGLV4-60	Plasma Cell	28785	Immune	Human
IGLV4-69	Plasma Cell	28784	Immune	Human
IGLV5-37	Plasma Cell	28783	Immune	Human
IGLV5-45	Plasma Cell	28781	Immune	Human
IGLV5-48	Plasma Cell	28780	Immune	Human
IGLV6-57	Plasma Cell	28778	Immune	Human
IGLV7-43	Plasma Cell	28776	Immune	Human
IGLV7-46	Plasma Cell	28775	Immune	Human
IGLV8-61	Plasma Cell	28774	Immune	Human
IGLV9-49	Plasma Cell	28773	Immune	Human
IGLVI-56	Plasma Cell	28766	Immune	Human
IGLVI-70	Plasma Cell	28763	Immune	Human
MZB1	Plasma Cell	51237	Immune	Human
PCLAF	Plasma Cell	9768	Immune	Human
TNFRSF17	Plasma Cell	608	Immune	Human
GP1BA	Platelet	2811	Immune	Human
GP9	Platelet	2815	Immune	Human
ITGA2B	Platelet	3674	Immune	Human
PF4	Platelet	5196	Immune	Human
PF4V1	Platelet	5197	Immune	Human
PPBP	Platelet	5473	Immune	Human
CD247	T Cell	919	Immune	Human
CD3D	T Cell	915	Immune	Human
CD3E	T Cell	916	Immune	Human
CD3G	T Cell	917	Immune	Human
CD8A	T Cell	925	Immune	Human
CD8B	T Cell	926	Immune	Human
TRAC	T Cell	28755	Immune	Human
TRAT1	T Cell	50852	Immune	Human
TRAV20	T Cell	28663	Immune	Human
TRBC1	T Cell	28639	Immune	Human
TRDC	T Cell	28526	Immune	Human
CD1B	Langerhans Cell	910	Immune - Skin	Human
CD1C	Langerhans Cell	911	Immune - Skin	Human
CD1E	Langerhans Cell	913	Immune - Skin	Human
CD207	Langerhans Cell	50489	Immune - Skin	Human
CLEC10A	Skin-specific DC	10462	Immune - Skin	Human
CLEC9A	Skin-specific DC	283420	Immune - Skin	Human
GPR31	Skin-specific DC	2853	Immune - Skin	Human
MRC1	Skin-specific DC	4360	Immune - Skin	Human
XCR1	Skin-specific DC	2829	Immune - Skin	Human
DLC1	Endothelial Cell	10395	Non-hematopoietic	Human
ECSCR	Endothelial Cell	641700	Non-hematopoietic	Human
EMCN	Endothelial Cell	51705	Non-hematopoietic	Human
FLT1	Endothelial Cell	2321	Non-hematopoietic	Human
KDR	Endothelial Cell	3791	Non-hematopoietic	Human
LDB2	Endothelial Cell	9079	Non-hematopoietic	Human
LRRC32	Endothelial Cell	2615	Non-hematopoietic	Human
MEIS2	Endothelial Cell	4212	Non-hematopoietic	Human
PLAT	Endothelial Cell	5327	Non-hematopoietic	Human
PTPRB	Endothelial Cell	5787	Non-hematopoietic	Human
SELE	Endothelial Cell	6401	Non-hematopoietic	Human
TM4SF1	Endothelial Cell	4071	Non-hematopoietic	Human
TM4SF18	Endothelial Cell	116441	Non-hematopoietic	Human
VWF	Endothelial Cell	7450	Non-hematopoietic	Human
43894	Fibroblast	57574	Non-hematopoietic	Human
ADAM33	Fibroblast	80332	Non-hematopoietic	Human
ADAMTS6	Fibroblast	11174	Non-hematopoietic	Human
AGTR1	Fibroblast	185	Non-hematopoietic	Human
ALPK2	Fibroblast	115701	Non-hematopoietic	Human
ANGPTL2	Fibroblast	23452	Non-hematopoietic	Human
ANKRD45	Fibroblast	339416	Non-hematopoietic	Human
ANO2	Fibroblast	57101	Non-hematopoietic	Human
ANPEP	Fibroblast	290	Non-hematopoietic	Human
ARMC9	Fibroblast	80210	Non-hematopoietic	Human
ASPN	Fibroblast	54829	Non-hematopoietic	Human
BDKRB2	Fibroblast	624	Non-hematopoietic	Human
BDNF	Fibroblast	627	Non-hematopoietic	Human
BMPER	Fibroblast	168667	Non-hematopoietic	Human
C11orf87	Fibroblast	399947	Non-hematopoietic	Human
C1R	Fibroblast	715	Non-hematopoietic	Human
C1S	Fibroblast	716	Non-hematopoietic	Human
CATSPER3	Fibroblast	347732	Non-hematopoietic	Human
CCDC102B	Fibroblast	79839	Non-hematopoietic	Human
CCDC80	Fibroblast	151887	Non-hematopoietic	Human
CCDC81	Fibroblast	60494	Non-hematopoietic	Human
CEMIP	Fibroblast	57214	Non-hematopoietic	Human
CHAC1	Fibroblast	79094	Non-hematopoietic	Human
CHRM2	Fibroblast	1129	Non-hematopoietic	Human
CLMP	Fibroblast	79827	Non-hematopoietic	Human
CNN1	Fibroblast	1264	Non-hematopoietic	Human
COL14A1	Fibroblast	7373	Non-hematopoietic	Human
COL3A1	Fibroblast	1281	Non-hematopoietic	Human
COL5A1	Fibroblast	1289	Non-hematopoietic	Human
COLEC10	Fibroblast	10584	Non-hematopoietic	Human
CPXM2	Fibroblast	119587	Non-hematopoietic	Human
CPZ	Fibroblast	8532	Non-hematopoietic	Human
CRABP2	Fibroblast	1382	Non-hematopoietic	Human
CXCL12	Fibroblast	6387	Non-hematopoietic	Human
DDR2	Fibroblast	4921	Non-hematopoietic	Human
DKK1	Fibroblast	22943	Non-hematopoietic	Human
DMRTA1	Fibroblast	63951	Non-hematopoietic	Human
EGFL6	Fibroblast	25975	Non-hematopoietic	Human
ELOVL2	Fibroblast	54898	Non-hematopoietic	Human
EMILIN1	Fibroblast	11117	Non-hematopoietic	Human
FAM180A	Fibroblast	389558	Non-hematopoietic	Human
FBLN7	Fibroblast	129804	Non-hematopoietic	Human
FBN1	Fibroblast	2200	Non-hematopoietic	Human
FGF5	Fibroblast	2250	Non-hematopoietic	Human
FMN2	Fibroblast	56776	Non-hematopoietic	Human
FOXF2	Fibroblast	2295	Non-hematopoietic	Human
FST	Fibroblast	10468	Non-hematopoietic	Human
FSTL1	Fibroblast	11167	Non-hematopoietic	Human
GFRA1	Fibroblast	2674	Non-hematopoietic	Human
GLIS1	Fibroblast	148979	Non-hematopoietic	Human
GLT8D2	Fibroblast	83468	Non-hematopoietic	Human
GPR176	Fibroblast	11245	Non-hematopoietic	Human
GREM1	Fibroblast	26585	Non-hematopoietic	Human
GREM2	Fibroblast	64388	Non-hematopoietic	Human
GRIK2	Fibroblast	2898	Non-hematopoietic	Human
GUCY1A2	Fibroblast	2977	Non-hematopoietic	Human
HSD17B2	Fibroblast	3294	Non-hematopoietic	Human
HSPA2	Fibroblast	3306	Non-hematopoietic	Human
HSPB3	Fibroblast	8988	Non-hematopoietic	Human
IL19	Fibroblast	29949	Non-hematopoietic	Human
IQCD	Fibroblast	115811	Non-hematopoietic	Human
KCNMB2	Fibroblast	10242	Non-hematopoietic	Human
KIRREL3	Fibroblast	84623	Non-hematopoietic	Human
KRT34	Fibroblast	3885	Non-hematopoietic	Human
KRTAP1-5	Fibroblast	83895	Non-hematopoietic	Human
KRTAP3-1	Fibroblast	83896	Non-hematopoietic	Human
L1CAM	Fibroblast	3897	Non-hematopoietic	Human
LAYN	Fibroblast	143903	Non-hematopoietic	Human
LMOD1	Fibroblast	25802	Non-hematopoietic	Human
LOXL4	Fibroblast	84171	Non-hematopoietic	Human
LUM	Fibroblast	4060	Non-hematopoietic	Human
LY6K	Fibroblast	54742	Non-hematopoietic	Human
MFAP4	Fibroblast	4239	Non-hematopoietic	Human
MFAP5	Fibroblast	8076	Non-hematopoietic	Human
MGARP	Fibroblast	84709	Non-hematopoietic	Human
MGP	Fibroblast	4256	Non-hematopoietic	Human
MKX	Fibroblast	283078	Non-hematopoietic	Human
MMP2	Fibroblast	4313	Non-hematopoietic	Human
MXRA5	Fibroblast	25878	Non-hematopoietic	Human
MXRA8	Fibroblast	54587	Non-hematopoietic	Human
MYPN	Fibroblast	84665	Non-hematopoietic	Human
NEXN	Fibroblast	91624	Non-hematopoietic	Human
NFASC	Fibroblast	23114	Non-hematopoietic	Human
NID2	Fibroblast	22795	Non-hematopoietic	Human
NTF3	Fibroblast	4908	Non-hematopoietic	Human
OLFML3	Fibroblast	56944	Non-hematopoietic	Human
P3H3	Fibroblast	10536	Non-hematopoietic	Human
P4HA3	Fibroblast	283208	Non-hematopoietic	Human
PAMR1	Fibroblast	25891	Non-hematopoietic	Human
PAX3	Fibroblast	5077	Non-hematopoietic	Human
PCDHGA2	Fibroblast	56113	Non-hematopoietic	Human
PCDHGA3	Fibroblast	56112	Non-hematopoietic	Human
PCDHGA7	Fibroblast	56108	Non-hematopoietic	Human
PDE8B	Fibroblast	8622	Non-hematopoietic	Human
PDGFRA	Fibroblast	5156	Non-hematopoietic	Human
PDGFRL	Fibroblast	5157	Non-hematopoietic	Human
PDZRN3	Fibroblast	23024	Non-hematopoietic	Human
PLA2R1	Fibroblast	22925	Non-hematopoietic	Human
PLEKHA4	Fibroblast	57664	Non-hematopoietic	Human
PLPP4	Fibroblast	196051	Non-hematopoietic	Human
PLPPR4	Fibroblast	9890	Non-hematopoietic	Human
PRKG1	Fibroblast	5592	Non-hematopoietic	Human
PSG5	Fibroblast	5673	Non-hematopoietic	Human
PTPRQ	Fibroblast	374462	Non-hematopoietic	Human
PTRF	Fibroblast	284119	Non-hematopoietic	Human
SEMA3A	Fibroblast	10371	Non-hematopoietic	Human
SEMA5A	Fibroblast	9037	Non-hematopoietic	Human
SEMA6D	Fibroblast	80031	Non-hematopoietic	Human
SHOX	Fibroblast	6473	Non-hematopoietic	Human
SLC16A2	Fibroblast	6567	Non-hematopoietic	Human
SMIM2	Fibroblast	79024	Non-hematopoietic	Human
SPARCL1	Fibroblast	8404	Non-hematopoietic	Human
SPHKAP	Fibroblast	80309	Non-hematopoietic	Human
SSTR1	Fibroblast	6751	Non-hematopoietic	Human
STC1	Fibroblast	6781	Non-hematopoietic	Human
STXBP6	Fibroblast	29091	Non-hematopoietic	Human
SUSD5	Fibroblast	26032	Non-hematopoietic	Human
SVEP1	Fibroblast	79987	Non-hematopoietic	Human
TBX15	Fibroblast	6913	Non-hematopoietic	Human
THBS2	Fibroblast	7058	Non-hematopoietic	Human
TIMP2	Fibroblast	7077	Non-hematopoietic	Human
TIMP3	Fibroblast	7078	Non-hematopoietic	Human
TMEM119	Fibroblast	338773	Non-hematopoietic	Human
TMEM130	Fibroblast	222865	Non-hematopoietic	Human
TMEM47	Fibroblast	83604	Non-hematopoietic	Human
TRHDE	Fibroblast	29953	Non-hematopoietic	Human
TRPC4	Fibroblast	7223	Non-hematopoietic	Human
UACA	Fibroblast	55075	Non-hematopoietic	Human
UBL4B	Fibroblast	164153	Non-hematopoietic	Human
VAT1L	Fibroblast	57687	Non-hematopoietic	Human
VEGFC	Fibroblast	7424	Non-hematopoietic	Human
WNT5A	Fibroblast	7474	Non-hematopoietic	Human
WNT5B	Fibroblast	81029	Non-hematopoietic	Human
ZFPM2	Fibroblast	23414	Non-hematopoietic	Human
ABLIM	Keratinocyte	3983	Non-hematopoietic	Human
AKR1C1	Keratinocyte	1645	Non-hematopoietic	Human
ALDH8	Keratinocyte	222	Non-hematopoietic	Human
ALOX12B	Keratinocyte	242	Non-hematopoietic	Human
ANXA8	Keratinocyte	653145	Non-hematopoietic	Human
AQP3	Keratinocyte	360	Non-hematopoietic	Human
ATDC	Keratinocyte	23650	Non-hematopoietic	Human
BPAG1	Keratinocyte	667	Non-hematopoietic	Human
CA12	Keratinocyte	771	Non-hematopoietic	Human
CCND2	Keratinocyte	894	Non-hematopoietic	Human
CD24	Keratinocyte	100133941	Non-hematopoietic	Human
CDH3	Keratinocyte	1001	Non-hematopoietic	Human
CDKN1A	Keratinocyte	1026	Non-hematopoietic	Human
CDSN	Keratinocyte	1041	Non-hematopoietic	Human
COL17A1	Keratinocyte	1308	Non-hematopoietic	Human
CST6	Keratinocyte	1474	Non-hematopoietic	Human
CSTA	Keratinocyte	1475	Non-hematopoietic	Human
DD96	Keratinocyte	10158	Non-hematopoietic	Human
DSC1	Keratinocyte	1823	Non-hematopoietic	Human
DSG1	Keratinocyte	1828	Non-hematopoietic	Human
DSP	Keratinocyte	1832	Non-hematopoietic	Human
EGFR	Keratinocyte	1956	Non-hematopoietic	Human
EVPL	Keratinocyte	2125	Non-hematopoietic	Human
FLG	Keratinocyte	2312	Non-hematopoietic	Human
G0S2	Keratinocyte	50486	Non-hematopoietic	Human
GJA1	Keratinocyte	2697	Non-hematopoietic	Human
GLUL	Keratinocyte	2752	Non-hematopoietic	Human
GNA15	Keratinocyte	2769	Non-hematopoietic	Human
HBP17	Keratinocyte	9982	Non-hematopoietic	Human
IFI27	Keratinocyte	3429	Non-hematopoietic	Human
IFITM1	Keratinocyte	8519	Non-hematopoietic	Human
IGFBP7	Keratinocyte	3490	Non-hematopoietic	Human
ITGA3	Keratinocyte	3675	Non-hematopoietic	Human
ITGB4	Keratinocyte	3691	Non-hematopoietic	Human
IVL	Keratinocyte	3713	Non-hematopoietic	Human
JUNB	Keratinocyte	3726	Non-hematopoietic	Human
JUP	Keratinocyte	3728	Non-hematopoietic	Human
KLK11	Keratinocyte	11012	Non-hematopoietic	Human
KLK7	Keratinocyte	5650	Non-hematopoietic	Human
KLK8	Keratinocyte	11202	Non-hematopoietic	Human
KRT1	Keratinocyte	3848	Non-hematopoietic	Human
KRT14	Keratinocyte	3861	Non-hematopoietic	Human
KRT15	Keratinocyte	3866	Non-hematopoietic	Human
KRT16	Keratinocyte	3868	Non-hematopoietic	Human
KRT2A	Keratinocyte	3849	Non-hematopoietic	Human
KRT5	Keratinocyte	3852	Non-hematopoietic	Human
KRT6A	Keratinocyte	3853	Non-hematopoietic	Human
LAMA3	Keratinocyte	3909	Non-hematopoietic	Human
LGALS7	Keratinocyte	3963	Non-hematopoietic	Human
LOR	Keratinocyte	4014	Non-hematopoietic	Human
NOTCH3	Keratinocyte	4854	Non-hematopoietic	Human
PPL	Keratinocyte	5493	Non-hematopoietic	Human
PRDX2	Keratinocyte	7001	Non-hematopoietic	Human
PRSS11	Keratinocyte	5654	Non-hematopoietic	Human
PRSS2	Keratinocyte	5645	Non-hematopoietic	Human
PRSS4	Keratinocyte	5646	Non-hematopoietic	Human
S100A2	Keratinocyte	6273	Non-hematopoietic	Human
SERPINB2	Keratinocyte	5055	Non-hematopoietic	Human
SERPINB3	Keratinocyte	6317	Non-hematopoietic	Human
SERPINB4	Keratinocyte	6318	Non-hematopoietic	Human
SERPINB5	Keratinocyte	5268	Non-hematopoietic	Human
SERPINB7	Keratinocyte	8710	Non-hematopoietic	Human
SERPINE1	Keratinocyte	5054	Non-hematopoietic	Human
SPINK5	Keratinocyte	11005	Non-hematopoietic	Human
SPRR1B	Keratinocyte	6699	Non-hematopoietic	Human
TACSTD2	Keratinocyte	4070	Non-hematopoietic	Human
TFAP2A	Keratinocyte	7020	Non-hematopoietic	Human
TGM1	Keratinocyte	7051	Non-hematopoietic	Human
TP63	Keratinocyte	8626	Non-hematopoietic	Human
TUBA1	Keratinocyte	7277	Non-hematopoietic	Human
XP5	Keratinocyte	26239	Non-hematopoietic	Human
A2LD1	Kidney Cell	87769	Non-hematopoietic	Human
ACE2	Kidney Cell	59272	Non-hematopoietic	Human
ACOT4	Kidney Cell	122970	Non-hematopoietic	Human
ACP6	Kidney Cell	51205	Non-hematopoietic	Human
ACSF2	Kidney Cell	80221	Non-hematopoietic	Human
ADCY5	Kidney Cell	111	Non-hematopoietic	Human
ADGRF1	Kidney Cell	266977	Non-hematopoietic	Human
ADHFE1	Kidney Cell	137872	Non-hematopoietic	Human
AGBL3	Kidney Cell	340351	Non-hematopoietic	Human
AGMAT	Kidney Cell	79814	Non-hematopoietic	Human
AGR2	Kidney Cell	10551	Non-hematopoietic	Human
AJAP1	Kidney Cell	55966	Non-hematopoietic	Human
AKR7A3	Kidney Cell	22977	Non-hematopoietic	Human
ALDH8A1	Kidney Cell	64577	Non-hematopoietic	Human
ARL4C	Kidney Cell	10123	Non-hematopoietic	Human
ARSE	Kidney Cell	415	Non-hematopoietic	Human
ARSF	Kidney Cell	416	Non-hematopoietic	Human
BICC1	Kidney Cell	80114	Non-hematopoietic	Human
BICDL1	Kidney Cell	92558	Non-hematopoietic	Human
C16orf11	Kidney Cell	146325	Non-hematopoietic	Human
C21orf62	Kidney Cell	56245	Non-hematopoietic	Human
C6orf47	Kidney Cell	57827	Non-hematopoietic	Human
CALCRL	Kidney Cell	10203	Non-hematopoietic	Human
CCDC106	Kidney Cell	29903	Non-hematopoietic	Human
CCDC160	Kidney Cell	347475	Non-hematopoietic	Human
CD24	Kidney Cell	100133941	Non-hematopoietic	Human
CDHR5	Kidney Cell	53841	Non-hematopoietic	Human
CDKL2	Kidney Cell	8999	Non-hematopoietic	Human
CHDH	Kidney Cell	55349	Non-hematopoietic	Human
CHST9	Kidney Cell	83539	Non-hematopoietic	Human
CLDN10	Kidney Cell	9071	Non-hematopoietic	Human
CLDN16	Kidney Cell	10686	Non-hematopoietic	Human
CLDN2	Kidney Cell	9075	Non-hematopoietic	Human
CLRN3	Kidney Cell	119467	Non-hematopoietic	Human
COL4A3	Kidney Cell	1285	Non-hematopoietic	Human
COL4A4	Kidney Cell	1286	Non-hematopoietic	Human
COL4A5	Kidney Cell	1287	Non-hematopoietic	Human
COMTD1	Kidney Cell	118881	Non-hematopoietic	Human
COQ8A	Kidney Cell	56997	Non-hematopoietic	Human
CPVL	Kidney Cell	54504	Non-hematopoietic	Human
CTXN3	Kidney Cell	613212	Non-hematopoietic	Human
CXorf57	Kidney Cell	55086	Non-hematopoietic	Human
CYP27B1	Kidney Cell	1594	Non-hematopoietic	Human
CYP4A22	Kidney Cell	284541	Non-hematopoietic	Human
CYS1	Kidney Cell	192668	Non-hematopoietic	Human
DAO	Kidney Cell	1610	Non-hematopoietic	Human
DCDC2	Kidney Cell	51473	Non-hematopoietic	Human
DCXR	Kidney Cell	51181	Non-hematopoietic	Human
DHDH	Kidney Cell	27294	Non-hematopoietic	Human
DMGDH	Kidney Cell	29958	Non-hematopoietic	Human
EFHD1	Kidney Cell	80303	Non-hematopoietic	Human
EME2	Kidney Cell	197342	Non-hematopoietic	Human
EN2	Kidney Cell	2020	Non-hematopoietic	Human
ERVMER34-1	Kidney Cell	100288413	Non-hematopoietic	Human
ESM1	Kidney Cell	11082	Non-hematopoietic	Human
ETNK2	Kidney Cell	55224	Non-hematopoietic	Human
FAM110C	Kidney Cell	642273	Non-hematopoietic	Human
FAM134B	Kidney Cell	54463	Non-hematopoietic	Human
FAM151A	Kidney Cell	338094	Non-hematopoietic	Human
FAM184A	Kidney Cell	79632	Non-hematopoietic	Human
FANK1	Kidney Cell	92565	Non-hematopoietic	Human
FNDC8	Kidney Cell	54752	Non-hematopoietic	Human
FOXI1	Kidney Cell	2299	Non-hematopoietic	Human
FRMD7	Kidney Cell	90167	Non-hematopoietic	Human
FTCD	Kidney Cell	10841	Non-hematopoietic	Human
G6PC	Kidney Cell	2538	Non-hematopoietic	Human
GGH	Kidney Cell	8836	Non-hematopoietic	Human
GLOD5	Kidney Cell	392465	Non-hematopoietic	Human
GNE	Kidney Cell	10020	Non-hematopoietic	Human
HABP2	Kidney Cell	3026	Non-hematopoietic	Human
HAO2	Kidney Cell	51179	Non-hematopoietic	Human
HAVCR1	Kidney Cell	26762	Non-hematopoietic	Human
HEY1	Kidney Cell	23462	Non-hematopoietic	Human
HIST1H4D	Kidney Cell	8360	Non-hematopoietic	Human
HMX1	Kidney Cell	3166	Non-hematopoietic	Human
HNF1A	Kidney Cell	6927	Non-hematopoietic	Human
HNF1B	Kidney Cell	6928	Non-hematopoietic	Human
HOGA1	Kidney Cell	112817	Non-hematopoietic	Human
HOOK1	Kidney Cell	51361	Non-hematopoietic	Human
HOXD3	Kidney Cell	3232	Non-hematopoietic	Human
HPD	Kidney Cell	3242	Non-hematopoietic	Human
HS3ST1	Kidney Cell	9957	Non-hematopoietic	Human
HS6ST2	Kidney Cell	90161	Non-hematopoietic	Human
HSPA12A	Kidney Cell	259217	Non-hematopoietic	Human
HYKK	Kidney Cell	123688	Non-hematopoietic	Human
IL17RB	Kidney Cell	55540	Non-hematopoietic	Human
INSRR	Kidney Cell	3645	Non-hematopoietic	Human
IRX5	Kidney Cell	10265	Non-hematopoietic	Human
ITGB8	Kidney Cell	3696	Non-hematopoietic	Human
KCNH6	Kidney Cell	81033	Non-hematopoietic	Human
KCNJ11	Kidney Cell	3767	Non-hematopoietic	Human
KCTD14	Kidney Cell	65987	Non-hematopoietic	Human
KIF12	Kidney Cell	113220	Non-hematopoietic	Human
LAMB2	Kidney Cell	3913	Non-hematopoietic	Human
LGSN	Kidney Cell	51557	Non-hematopoietic	Human
LHX1	Kidney Cell	3975	Non-hematopoietic	Human
LIPG	Kidney Cell	9388	Non-hematopoietic	Human
LRP2	Kidney Cell	4036	Non-hematopoietic	Human
LRRC19	Kidney Cell	64922	Non-hematopoietic	Human
MDC1	Kidney Cell	9656	Non-hematopoietic	Human
MZF1	Kidney Cell	7593	Non-hematopoietic	Human
NME5	Kidney Cell	8382	Non-hematopoietic	Human
NOS1	Kidney Cell	4842	Non-hematopoietic	Human
NR1H4	Kidney Cell	9971	Non-hematopoietic	Human
OR2T10	Kidney Cell	127069	Non-hematopoietic	Human
OSBPL10	Kidney Cell	114884	Non-hematopoietic	Human
OVGP1	Kidney Cell	5016	Non-hematopoietic	Human
P3H2	Kidney Cell	55214	Non-hematopoietic	Human
PADI1	Kidney Cell	29943	Non-hematopoietic	Human
PANK1	Kidney Cell	53354	Non-hematopoietic	Human
PAX8	Kidney Cell	7849	Non-hematopoietic	Human
PCK1	Kidney Cell	5105	Non-hematopoietic	Human
PCSK5	Kidney Cell	5125	Non-hematopoietic	Human
PDZD3	Kidney Cell	79849	Non-hematopoietic	Human
PDZK1IP1	Kidney Cell	10158	Non-hematopoietic	Human
PKHD1	Kidney Cell	5314	Non-hematopoietic	Human
PKLR	Kidney Cell	5313	Non-hematopoietic	Human
PLEKHA1	Kidney Cell	59338	Non-hematopoietic	Human
PLLP	Kidney Cell	51090	Non-hematopoietic	Human
PLPPR1	Kidney Cell	54886	Non-hematopoietic	Human
POU3F3	Kidney Cell	5455	Non-hematopoietic	Human
PPT2	Kidney Cell	9374	Non-hematopoietic	Human
PRKAA2	Kidney Cell	5563	Non-hematopoietic	Human
PRODH	Kidney Cell	5625	Non-hematopoietic	Human
PRODH2	Kidney Cell	58510	Non-hematopoietic	Human
PROM1	Kidney Cell	8842	Non-hematopoietic	Human
PROZ	Kidney Cell	8858	Non-hematopoietic	Human
PRRG1	Kidney Cell	5638	Non-hematopoietic	Human
PTCHD1	Kidney Cell	139411	Non-hematopoietic	Human
RALYL	Kidney Cell	138046	Non-hematopoietic	Human
RANBP3L	Kidney Cell	202151	Non-hematopoietic	Human
RARB	Kidney Cell	5915	Non-hematopoietic	Human
RARRES3	Kidney Cell	5920	Non-hematopoietic	Human
RASIP1	Kidney Cell	54922	Non-hematopoietic	Human
RBM20	Kidney Cell	282996	Non-hematopoietic	Human
REN	Kidney Cell	5972	Non-hematopoietic	Human
RHBG	Kidney Cell	57127	Non-hematopoietic	Human
RIDA	Kidney Cell	10247	Non-hematopoietic	Human
RNF182	Kidney Cell	221687	Non-hematopoietic	Human
RNF212B	Kidney Cell	100507650	Non-hematopoietic	Human
RPRM	Kidney Cell	56475	Non-hematopoietic	Human
RSPH1	Kidney Cell	89765	Non-hematopoietic	Human
RYR3	Kidney Cell	6263	Non-hematopoietic	Human
SALL1	Kidney Cell	6299	Non-hematopoietic	Human
SCEL	Kidney Cell	8796	Non-hematopoietic	Human
SCNN1G	Kidney Cell	6340	Non-hematopoietic	Human
SFXN2	Kidney Cell	118980	Non-hematopoietic	Human
SGK2	Kidney Cell	10110	Non-hematopoietic	Human
SGPP2	Kidney Cell	130367	Non-hematopoietic	Human
SHISA3	Kidney Cell	152573	Non-hematopoietic	Human
SIM2	Kidney Cell	6493	Non-hematopoietic	Human
SLC10A2	Kidney Cell	6555	Non-hematopoietic	Human
SLC13A3	Kidney Cell	64849	Non-hematopoietic	Human
SLC16A4	Kidney Cell	9122	Non-hematopoietic	Human
SLC16A5	Kidney Cell	9121	Non-hematopoietic	Human
SLC17A1	Kidney Cell	6568	Non-hematopoietic	Human
SLC17A3	Kidney Cell	10786	Non-hematopoietic	Human
SLC22A11	Kidney Cell	55867	Non-hematopoietic	Human
SLC22A24	Kidney Cell	283238	Non-hematopoietic	Human
SLC22A6	Kidney Cell	9356	Non-hematopoietic	Human
SLC22A7	Kidney Cell	10864	Non-hematopoietic	Human
SLC28A1	Kidney Cell	9154	Non-hematopoietic	Human
SLC30A2	Kidney Cell	7780	Non-hematopoietic	Human
SLC34A3	Kidney Cell	142680	Non-hematopoietic	Human
SLC3A1	Kidney Cell	6519	Non-hematopoietic	Human
SLC47A2	Kidney Cell	146802	Non-hematopoietic	Human
SLC4A4	Kidney Cell	8671	Non-hematopoietic	Human
SLC6A19	Kidney Cell	340024	Non-hematopoietic	Human
SLC7A13	Kidney Cell	157724	Non-hematopoietic	Human
SLC7A7	Kidney Cell	9056	Non-hematopoietic	Human
SLC7A9	Kidney Cell	11136	Non-hematopoietic	Human
SLCO4A1	Kidney Cell	28231	Non-hematopoietic	Human
SMTNL2	Kidney Cell	342527	Non-hematopoietic	Human
SOD3	Kidney Cell	6649	Non-hematopoietic	Human
SOSTDC1	Kidney Cell	25928	Non-hematopoietic	Human
SPON1	Kidney Cell	10418	Non-hematopoietic	Human
SYT9	Kidney Cell	143425	Non-hematopoietic	Human
SYTL2	Kidney Cell	54843	Non-hematopoietic	Human
TAGLN3	Kidney Cell	29114	Non-hematopoietic	Human
TLN2	Kidney Cell	83660	Non-hematopoietic	Human
TMEM207	Kidney Cell	131920	Non-hematopoietic	Human
TMPRSS4	Kidney Cell	56649	Non-hematopoietic	Human
TPD52L1	Kidney Cell	7164	Non-hematopoietic	Human
TRABD2B	Kidney Cell	388630	Non-hematopoietic	Human
TRPV5	Kidney Cell	56302	Non-hematopoietic	Human
TSPAN1	Kidney Cell	10103	Non-hematopoietic	Human
TSPAN12	Kidney Cell	23554	Non-hematopoietic	Human
UGT1A9	Kidney Cell	54600	Non-hematopoietic	Human
UGT2A3	Kidney Cell	79799	Non-hematopoietic	Human
UGT3A1	Kidney Cell	133688	Non-hematopoietic	Human
UGT8	Kidney Cell	7368	Non-hematopoietic	Human
UPK1B	Kidney Cell	7348	Non-hematopoietic	Human
UPP2	Kidney Cell	151531	Non-hematopoietic	Human
VEPH1	Kidney Cell	79674	Non-hematopoietic	Human
WIF1	Kidney Cell	11197	Non-hematopoietic	Human
WNK4	Kidney Cell	65266	Non-hematopoietic	Human
XPNPEP2	Kidney Cell	7512	Non-hematopoietic	Human
ZBED2	Kidney Cell	79413	Non-hematopoietic	Human
ZNF324B	Kidney Cell	388569	Non-hematopoietic	Human
ZNF331	Kidney Cell	55422	Non-hematopoietic	Human
ZNF837	Kidney Cell	116412	Non-hematopoietic	Human
ZPLD1	Kidney Cell	131368	Non-hematopoietic	Human
ZSCAN18	Kidney Cell	65982	Non-hematopoietic	Human
ATP6V0A4	Kidney Distal Tubule	50617	Non-hematopoietic	Human
ATP6V0D2	Kidney Distal Tubule	245972	Non-hematopoietic	Human
C14orf105	Kidney Distal Tubule	55195	Non-hematopoietic	Human
CALB1	Kidney Distal Tubule	793	Non-hematopoietic	Human
CDH1	Kidney Distal Tubule	999	Non-hematopoietic	Human
CDH16	Kidney Distal Tubule	1014	Non-hematopoietic	Human
CLCNKA	Kidney Distal Tubule	1187	Non-hematopoietic	Human
CLDN8	Kidney Distal Tubule	9073	Non-hematopoietic	Human
EMX1	Kidney Distal Tubule	2016	Non-hematopoietic	Human
EPCAM	Kidney Distal Tubule	4072	Non-hematopoietic	Human
KCNJ1	Kidney Distal Tubule	3758	Non-hematopoietic	Human
PTH1R	Kidney Distal Tubule	5745	Non-hematopoietic	Human
PVALB	Kidney Distal Tubule	5816	Non-hematopoietic	Human
SCIN	Kidney Distal Tubule	85477	Non-hematopoietic	Human
SCNN1A	Kidney Distal Tubule	6337	Non-hematopoietic	Human
SIM1	Kidney Distal Tubule	6492	Non-hematopoietic	Human
SLC12A1	Kidney Distal Tubule	6557	Non-hematopoietic	Human
SLC6A13	Kidney Distal Tubule	6540	Non-hematopoietic	Human
SULT1C2	Kidney Distal Tubule	6819	Non-hematopoietic	Human
TFCP2L1	Kidney Distal Tubule	29842	Non-hematopoietic	Human
TMEM213	Kidney Distal Tubule	155006	Non-hematopoietic	Human
TMEM72	Kidney Distal Tubule	643236	Non-hematopoietic	Human
UMOD	Kidney Distal Tubule	7369	Non-hematopoietic	Human
WFDC2	Kidney Distal Tubule	10406	Non-hematopoietic	Human
CD9	Kidney Loop of Henle Cell	928	Non-hematopoietic	Human
CLCNKB	Kidney Loop of Henle Cell	1188	Non-hematopoietic	Human
KCNJ16	Kidney Loop of Henle Cell	3773	Non-hematopoietic	Human
KNG1	Kidney Loop of Henle Cell	3827	Non-hematopoietic	Human
S100A6	Kidney Loop of Henle Cell	6277	Non-hematopoietic	Human
SPP1	Kidney Loop of Henle Cell	6696	Non-hematopoietic	Human
ACSM2A	Kidney Proximal Convoluted Tubule	123876	Non-hematopoietic	Human
ACSM2B	Kidney Proximal Convoluted Tubule	348158	Non-hematopoietic	Human
ACY1	Kidney Proximal Convoluted Tubule	95	Non-hematopoietic	Human
ANK2	Kidney Proximal Convoluted Tubule	287	Non-hematopoietic	Human
AQP1	Kidney Proximal Convoluted Tubule	358	Non-hematopoietic	Human
ASS1	Kidney Proximal Convoluted Tubule	445	Non-hematopoietic	Human
BBOX1	Kidney Proximal Convoluted Tubule	8424	Non-hematopoietic	Human
BHMT	Kidney Proximal Convoluted Tubule	635	Non-hematopoietic	Human
BHMT2	Kidney Proximal Convoluted Tubule	23743	Non-hematopoietic	Human
C10orf126	Kidney Proximal Convoluted Tubule	283080	Non-hematopoietic	Human
CMBL	Kidney Proximal Convoluted Tubule	134147	Non-hematopoietic	Human
CRYAA	Kidney Proximal Convoluted Tubule	1409	Non-hematopoietic	Human
CRYAB	Kidney Proximal Convoluted Tubule	1410	Non-hematopoietic	Human
CUBN	Kidney Proximal Convoluted Tubule	8029	Non-hematopoietic	Human
CXCL14	Kidney Proximal Convoluted Tubule	9547	Non-hematopoietic	Human
DDAH1	Kidney Proximal Convoluted Tubule	23576	Non-hematopoietic	Human
FMO1	Kidney Proximal Convoluted Tubule	2326	Non-hematopoietic	Human
GALNT14	Kidney Proximal Convoluted Tubule	79623	Non-hematopoietic	Human
GLYAT	Kidney Proximal Convoluted Tubule	10249	Non-hematopoietic	Human
GPX3	Kidney Proximal Convoluted Tubule	2878	Non-hematopoietic	Human
MIOX	Kidney Proximal Convoluted Tubule	55586	Non-hematopoietic	Human
NAT8	Kidney Proximal Convoluted Tubule	9027	Non-hematopoietic	Human
NOX4	Kidney Proximal Convoluted Tubule	50507	Non-hematopoietic	Human
PAH	Kidney Proximal Convoluted Tubule	5053	Non-hematopoietic	Human
PAX2	Kidney Proximal Convoluted Tubule	5076	Non-hematopoietic	Human
PDZK1	Kidney Proximal Convoluted Tubule	5174	Non-hematopoietic	Human
RAB11FIP3	Kidney Proximal Convoluted Tubule	9727	Non-hematopoietic	Human
RNF152	Kidney Proximal Convoluted Tubule	220441	Non-hematopoietic	Human
SLC12A3	Kidney Proximal Convoluted Tubule	6559	Non-hematopoietic	Human
SLC13A1	Kidney Proximal Convoluted Tubule	6561	Non-hematopoietic	Human
SLC16A12	Kidney Proximal Convoluted Tubule	387700	Non-hematopoietic	Human
SLC22A12	Kidney Proximal Convoluted Tubule	116085	Non-hematopoietic	Human
SLC22A13	Kidney Proximal Convoluted Tubule	9390	Non-hematopoietic	Human
SLC22A2	Kidney Proximal Convoluted Tubule	6582	Non-hematopoietic	Human
SLC22A8	Kidney Proximal Convoluted Tubule	9376	Non-hematopoietic	Human
SLC34A1	Kidney Proximal Convoluted Tubule	6569	Non-hematopoietic	Human
SLC36A2	Kidney Proximal Convoluted Tubule	153201	Non-hematopoietic	Human
SLC5A2	Kidney Proximal Convoluted Tubule	6524	Non-hematopoietic	Human
SLC6A18	Kidney Proximal Convoluted Tubule	348932	Non-hematopoietic	Human
TMEM174	Kidney Proximal Convoluted Tubule	134288	Non-hematopoietic	Human
TMEM52B	Kidney Proximal Convoluted Tubule	120939	Non-hematopoietic	Human
UGT2B7	Kidney Proximal Convoluted Tubule	7364	Non-hematopoietic	Human
AQP2	Kidney Tubule Collecting Duct Cell	359	Non-hematopoietic	Human
CLDN4	Kidney Tubule Collecting Duct Cell	1364	Non-hematopoietic	Human
COL4A1	Kidney Tubule Collecting Duct Cell	1282	Non-hematopoietic	Human
CPE	Kidney Tubule Collecting Duct Cell	1363	Non-hematopoietic	Human
CYR61	Kidney Tubule Collecting Duct Cell	3491	Non-hematopoietic	Human
FXYD4	Kidney Tubule Collecting Duct Cell	53828	Non-hematopoietic	Human
GLIS3	Kidney Tubule Collecting Duct Cell	169792	Non-hematopoietic	Human
MACC1	Kidney Tubule Collecting Duct Cell	346389	Non-hematopoietic	Human
MITF	Kidney Tubule Collecting Duct Cell	4286	Non-hematopoietic	Human
PIGR	Kidney Tubule Collecting Duct Cell	5284	Non-hematopoietic	Human
SLC4A9	Kidney Tubule Collecting Duct Cell	83697	Non-hematopoietic	Human
WWC1	Kidney Tubule Collecting Duct Cell	23286	Non-hematopoietic	Human
ASIP	Melanocyte	434	Non-hematopoietic	Human
CITED1	Melanocyte	4435	Non-hematopoietic	Human
DCT	Melanocyte	1638	Non-hematopoietic	Human
GPNMB	Melanocyte	10457	Non-hematopoietic	Human
GPR143	Melanocyte	4935	Non-hematopoietic	Human
MITF	Melanocyte	4286	Non-hematopoietic	Human
MLANA	Melanocyte	2315	Non-hematopoietic	Human
MLPH	Melanocyte	79083	Non-hematopoietic	Human
OCA2	Melanocyte	4948	Non-hematopoietic	Human
PMEL	Melanocyte	6490	Non-hematopoietic	Human
SLC24A5	Melanocyte	283652	Non-hematopoietic	Human
SLC45A2	Melanocyte	51151	Non-hematopoietic	Human
TYR	Melanocyte	7299	Non-hematopoietic	Human
TYRP1	Melanocyte	7306	Non-hematopoietic	Human
ACTA2	Mesangial Cell	59	Non-hematopoietic	Human
ACTN1	Mesangial Cell	87	Non-hematopoietic	Human
ADAMTSL4	Mesangial Cell	54507	Non-hematopoietic	Human
AKAP12	Mesangial Cell	9590	Non-hematopoietic	Human
AMOTL2	Mesangial Cell	51421	Non-hematopoietic	Human
ANGPT2	Mesangial Cell	285	Non-hematopoietic	Human
ARID5B	Mesangial Cell	84159	Non-hematopoietic	Human
CALD1	Mesangial Cell	800	Non-hematopoietic	Human
CSTB	Mesangial Cell	1476	Non-hematopoietic	Human
CTGF	Mesangial Cell	1490	Non-hematopoietic	Human
DYRK1A	Mesangial Cell	1859	Non-hematopoietic	Human
ECM1	Mesangial Cell	1893	Non-hematopoietic	Human
FGF1	Mesangial Cell	2246	Non-hematopoietic	Human
FILIP1L	Mesangial Cell	11259	Non-hematopoietic	Human
FLNA	Mesangial Cell	2316	Non-hematopoietic	Human
FN1	Mesangial Cell	2335	Non-hematopoietic	Human
GATA3	Mesangial Cell	2625	Non-hematopoietic	Human
HOPX	Mesangial Cell	84525	Non-hematopoietic	Human
ITGA8	Mesangial Cell	8516	Non-hematopoietic	Human
LATS2	Mesangial Cell	26524	Non-hematopoietic	Human
LRP5	Mesangial Cell	4041	Non-hematopoietic	Human
MAP3K20	Mesangial Cell	51776	Non-hematopoietic	Human
MEF2C	Mesangial Cell	4208	Non-hematopoietic	Human
MIB1	Mesangial Cell	57534	Non-hematopoietic	Human
NCOA2	Mesangial Cell	10499	Non-hematopoietic	Human
NOCT	Mesangial Cell	25819	Non-hematopoietic	Human
NR4A2	Mesangial Cell	4929	Non-hematopoietic	Human
OGT	Mesangial Cell	8473	Non-hematopoietic	Human
PAWR	Mesangial Cell	5074	Non-hematopoietic	Human
PDE3A	Mesangial Cell	5139	Non-hematopoietic	Human
PDGFB	Mesangial Cell	5155	Non-hematopoietic	Human
PDGFRB	Mesangial Cell	5159	Non-hematopoietic	Human
PER3	Mesangial Cell	8863	Non-hematopoietic	Human
PLAU	Mesangial Cell	5328	Non-hematopoietic	Human
PML	Mesangial Cell	5371	Non-hematopoietic	Human
PTN	Mesangial Cell	5764	Non-hematopoietic	Human
RASD1	Mesangial Cell	51655	Non-hematopoietic	Human
ROCK1	Mesangial Cell	6093	Non-hematopoietic	Human
SERPINE2	Mesangial Cell	5270	Non-hematopoietic	Human
SFRP2	Mesangial Cell	6423	Non-hematopoietic	Human
SH3BGRL	Mesangial Cell	6451	Non-hematopoietic	Human
SMARCA5	Mesangial Cell	8467	Non-hematopoietic	Human
SNCG	Mesangial Cell	6623	Non-hematopoietic	Human
TBX18	Mesangial Cell	9096	Non-hematopoietic	Human
THY1	Mesangial Cell	7070	Non-hematopoietic	Human
TNS1	Mesangial Cell	7145	Non-hematopoietic	Human
TPM2	Mesangial Cell	7169	Non-hematopoietic	Human
TRIP4	Mesangial Cell	9325	Non-hematopoietic	Human
YAP1	Mesangial Cell	10413	Non-hematopoietic	Human
NPHS1	Podocyte	4868	Non-hematopoietic	Human
NPHS2	Podocyte	7827	Non-hematopoietic	Human
PODXL	Podocyte	5420	Non-hematopoietic	Human
SYNPO	Podocyte	11346	Non-hematopoietic	Human
WT1	Podocyte	7490	Non-hematopoietic	Human
CD160	Inflammatory Cell (combined Aner/Act T, B Cell, DCl, Monocyte/MC, NK Cell, pDC, Plasma Cell, Skin-specific DC, T Cell)	11126	Immune - Skin for Regression	Human
CD244	Inflammatory Cell (combined Aner/Act T, B Cell, DCl, Monocyte/MC, NK Cell, pDC, Plasma Cell, Skin-specific DC, T Cell)	51744	Immune - Skin for Regression	Human
CTLA4	Inflammatory Cell (combined Aner/Act T, B Cell, DCl, Monocyte/MC, NK Cell, pDC, Plasma Cell, Skin-specific DC, T Cell)	1493	Immune - Skin for Regression	Human
ICOS	Inflammatory Cell (combined Aner/Act T, B Cell, DCl, Monocyte/MC, NK Cell, pDC, Plasma Cell, Skin-specific DC, T Cell)	29851	Immune - Skin for Regression	Human
KLRG1	Inflammatory Cell (combined Aner/Act T, B Cell, DCl, Monocyte/MC, NK Cell, pDC, Plasma Cell, Skin-specific DC, T Cell)	10219	Immune - Skin for Regression	Human
LAG3	Inflammatory Cell (combined Aner/Act T, B Cell, DCl, Monocyte/MC, NK Cell, pDC, Plasma Cell, Skin-specific DC, T Cell)	3902	Immune - Skin for Regression	Human
PDCD1	Inflammatory Cell (combined Aner/Act T, B Cell, DCl, Monocyte/MC, NK Cell, pDC, Plasma Cell, Skin-specific DC, T Cell)	5133	Immune - Skin for Regression	Human
AICDA	Inflammatory Cell (combined Aner/Act T, B Cell, DCl, Monocyte/MC, NK Cell, pDC, Plasma Cell, Skin-specific DC, T Cell)	57379	Immune - Skin for Regression	Human
BANK1	Inflammatory Cell (combined Aner/Act T, B Cell, DCl, Monocyte/MC, NK Cell, pDC, Plasma Cell, Skin-specific DC, T Cell)	55024	Immune - Skin for Regression	Human
BLK	Inflammatory Cell (combined Aner/Act T, B Cell, DCl, Monocyte/MC, NK Cell, pDC, Plasma Cell, Skin-specific DC, T Cell)	640	Immune - Skin for Regression	Human
BLNK	Inflammatory Cell (combined Aner/Act T, B Cell, DCl, Monocyte/MC, NK Cell, pDC, Plasma Cell, Skin-specific DC, T Cell)	29760	Immune - Skin for Regression	Human
CD19	Inflammatory Cell (combined Aner/Act T, B Cell, DCl, Monocyte/MC, NK Cell, pDC, Plasma Cell, Skin-specific DC, T Cell)	930	Immune - Skin for Regression	Human
CD22	Inflammatory Cell (combined Aner/Act T, B Cell, DCl, Monocyte/MC, NK Cell, pDC, Plasma Cell, Skin-specific DC, T Cell)	933	Immune - Skin for Regression	Human
CD79A	Inflammatory Cell (combined Aner/Act T, B Cell, DCl, Monocyte/MC, NK Cell, pDC, Plasma Cell, Skin-specific DC, T Cell)	973	Immune - Skin for Regression	Human
CD79B	Inflammatory Cell (combined Aner/Act T, B Cell, DCl, Monocyte/MC, NK Cell, pDC, Plasma Cell, Skin-specific DC, T Cell)	974	Immune - Skin for Regression	Human
CLEC17A	Inflammatory Cell (combined Aner/Act T, B Cell, DCl, Monocyte/MC, NK Cell, pDC, Plasma Cell, Skin-specific DC, T Cell)	388512	Immune - Skin for Regression	Human
CLNK	Inflammatory Cell (combined Aner/Act T, B Cell, DCl, Monocyte/MC, NK Cell, pDC, Plasma Cell, Skin-specific DC, T Cell)	116449	Immune - Skin for Regression	Human
CR2	Inflammatory Cell (combined Aner/Act T, B Cell, DCl, Monocyte/MC, NK Cell, pDC, Plasma Cell, Skin-specific DC, T Cell)	1380	Immune - Skin for Regression	Human
DAPP1	Inflammatory Cell (combined Aner/Act T, B Cell, DCl, Monocyte/MC, NK Cell, pDC, Plasma Cell, Skin-specific DC, T Cell)	27071	Immune - Skin for Regression	Human
DTX1	Inflammatory Cell (combined Aner/Act T, B Cell, DCl, Monocyte/MC, NK Cell, pDC, Plasma Cell, Skin-specific DC, T Cell)	1840	Immune - Skin for Regression	Human
FAM129C	Inflammatory Cell (combined Aner/Act T, B Cell, DCl, Monocyte/MC, NK Cell, pDC, Plasma Cell, Skin-specific DC, T Cell)	199786	Immune - Skin for Regression	Human
FAM30A	Inflammatory Cell (combined Aner/Act T, B Cell, DCl, Monocyte/MC, NK Cell, pDC, Plasma Cell, Skin-specific DC, T Cell)	9834	Immune - Skin for Regression	Human
FCRL1	Inflammatory Cell (combined Aner/Act T, B Cell, DCl, Monocyte/MC, NK Cell, pDC, Plasma Cell, Skin-specific DC, T Cell)	115350	Immune - Skin for Regression	Human
FCRL2	Inflammatory Cell (combined Aner/Act T, B Cell, DCl, Monocyte/MC, NK Cell, pDC, Plasma Cell, Skin-specific DC, T Cell)	79368	Immune - Skin for Regression	Human
FCRL4	Inflammatory Cell (combined Aner/Act T, B Cell, DCl, Monocyte/MC, NK Cell, pDC, Plasma Cell, Skin-specific DC, T Cell)	83417	Immune - Skin for Regression	Human
FCRL5	Inflammatory Cell (combined Aner/Act T, B Cell, DCl, Monocyte/MC, NK Cell, pDC, Plasma Cell, Skin-specific DC, T Cell)	83416	Immune - Skin for Regression	Human
FCRLA	Inflammatory Cell (combined Aner/Act T, B Cell, DCl, Monocyte/MC, NK Cell, pDC, Plasma Cell, Skin-specific DC, T Cell)	84824	Immune - Skin for Regression	Human
GAPT	Inflammatory Cell (combined Aner/Act T, B Cell, DCl, Monocyte/MC, NK Cell, pDC, Plasma Cell, Skin-specific DC, T Cell)	202309	Immune - Skin for Regression	Human
GNG7	Inflammatory Cell (combined Aner/Act T, B Cell, DCl, Monocyte/MC, NK Cell, pDC, Plasma Cell, Skin-specific DC, T Cell)	2788	Immune - Skin for Regression	Human
GPR183	Inflammatory Cell (combined Aner/Act T, B Cell, DCl, Monocyte/MC, NK Cell, pDC, Plasma Cell, Skin-specific DC, T Cell)	1880	Immune - Skin for Regression	Human
HLA-DOA	Inflammatory Cell (combined Aner/Act T, B Cell, DCl, Monocyte/MC, NK Cell, pDC, Plasma Cell, Skin-specific DC, T Cell)	3111	Immune - Skin for Regression	Human
HLA-DOB	Inflammatory Cell (combined Aner/Act T, B Cell, DCl, Monocyte/MC, NK Cell, pDC, Plasma Cell, Skin-specific DC, T Cell)	3112	Immune - Skin for Regression	Human
IGHD	Inflammatory Cell (combined Aner/Act T, B Cell, DCl, Monocyte/MC, NK Cell, pDC, Plasma Cell, Skin-specific DC, T Cell)	3495	Immune - Skin for Regression	Human
IGHM	Inflammatory Cell (combined Aner/Act T, B Cell, DCl, Monocyte/MC, NK Cell, pDC, Plasma Cell, Skin-specific DC, T Cell)	3507	Immune - Skin for Regression	Human
IRF4	Inflammatory Cell (combined Aner/Act T, B Cell, DCl, Monocyte/MC, NK Cell, pDC, Plasma Cell, Skin-specific DC, T Cell)	3662	Immune - Skin for Regression	Human
LINC00926	Inflammatory Cell (combined Aner/Act T, B Cell, DCl, Monocyte/MC, NK Cell, pDC, Plasma Cell, Skin-specific DC, T Cell)	283663	Immune - Skin for Regression	Human
LY6D	Inflammatory Cell (combined Aner/Act T, B Cell, DCl, Monocyte/MC, NK Cell, pDC, Plasma Cell, Skin-specific DC, T Cell)	8581	Immune - Skin for Regression	Human
MEF2B	Inflammatory Cell (combined Aner/Act T, B Cell, DCl, Monocyte/MC, NK Cell, pDC, Plasma Cell, Skin-specific DC, T Cell)	100271849	Immune - Skin for Regression	Human
MS4A1	Inflammatory Cell (combined Aner/Act T, B Cell, DCl, Monocyte/MC, NK Cell, pDC, Plasma Cell, Skin-specific DC, T Cell)	931	Immune - Skin for Regression	Human
MSC	Inflammatory Cell (combined Aner/Act T, B Cell, DCl, Monocyte/MC, NK Cell, pDC, Plasma Cell, Skin-specific DC, T Cell)	9242	Immune - Skin for Regression	Human
PAX5	Inflammatory Cell (combined Aner/Act T, B Cell, DCl, Monocyte/MC, NK Cell, pDC, Plasma Cell, Skin-specific DC, T Cell)	5079	Immune - Skin for Regression	Human
PLCL2	Inflammatory Cell (combined Aner/Act T, B Cell, DCl, Monocyte/MC, NK Cell, pDC, Plasma Cell, Skin-specific DC, T Cell)	23228	Immune - Skin for Regression	Human
POU2AF1	Inflammatory Cell (combined Aner/Act T, B Cell, DCl, Monocyte/MC, NK Cell, pDC, Plasma Cell, Skin-specific DC, T Cell)	5450	Immune - Skin for Regression	Human
PRKCH	Inflammatory Cell (combined Aner/Act T, B Cell, DCl, Monocyte/MC, NK Cell, pDC, Plasma Cell, Skin-specific DC, T Cell)	5583	Immune - Skin for Regression	Human
SH2B2	Inflammatory Cell (combined Aner/Act T, B Cell, DCl, Monocyte/MC, NK Cell, pDC, Plasma Cell, Skin-specific DC, T Cell)	10603	Immune - Skin for Regression	Human
SIGLEC6	Inflammatory Cell (combined Aner/Act T, B Cell, DCl, Monocyte/MC, NK Cell, pDC, Plasma Cell, Skin-specific DC, T Cell)	946	Immune - Skin for Regression	Human
ST6GAL1	Inflammatory Cell (combined Aner/Act T, B Cell, DCl, Monocyte/MC, NK Cell, pDC, Plasma Cell, Skin-specific DC, T Cell)	6480	Immune - Skin for Regression	Human
TNFRSF13B	Inflammatory Cell (combined Aner/Act T, B Cell, DCl, Monocyte/MC, NK Cell, pDC, Plasma Cell, Skin-specific DC, T Cell)	23495	Immune - Skin for Regression	Human
TNFRSF13C	Inflammatory Cell (combined Aner/Act T, B Cell, DCl, Monocyte/MC, NK Cell, pDC, Plasma Cell, Skin-specific DC, T Cell)	115650	Immune - Skin for Regression	Human
VPREB1	Inflammatory Cell (combined Aner/Act T, B Cell, DCl, Monocyte/MC, NK Cell, pDC, Plasma Cell, Skin-specific DC, T Cell)	7441	Immune - Skin for Regression	Human
VPREB3	Inflammatory Cell (combined Aner/Act T, B Cell, DCl, Monocyte/MC, NK Cell, pDC, Plasma Cell, Skin-specific DC, T Cell)	29802	Immune - Skin for Regression	Human
CD1B	Inflammatory Cell (combined Aner/Act T, B Cell, DCl, Monocyte/MC, NK Cell, pDC, Plasma Cell, Skin-specific DC, T Cell)	910	Immune - Skin for Regression	Human
CD1C	Inflammatory Cell (combined Aner/Act T, B Cell, DCl, Monocyte/MC, NK Cell, pDC, Plasma Cell, Skin-specific DC, T Cell)	911	Immune - Skin for Regression	Human
CD1E	Inflammatory Cell (combined Aner/Act T, B Cell, DCl, Monocyte/MC, NK Cell, pDC, Plasma Cell, Skin-specific DC, T Cell)	913	Immune - Skin for Regression	Human
CD207	Inflammatory Cell (combined Aner/Act T, B Cell, DCl, Monocyte/MC, NK Cell, pDC, Plasma Cell, Skin-specific DC, T Cell)	50489	Immune - Skin for Regression	Human
CLEC10A	Inflammatory Cell (combined Aner/Act T, B Cell, DCl, Monocyte/MC, NK Cell, pDC, Plasma Cell, Skin-specific DC, T Cell)	10462	Immune - Skin for Regression	Human
CLEC9A	Inflammatory Cell (combined Aner/Act T, B Cell, DCl, Monocyte/MC, NK Cell, pDC, Plasma Cell, Skin-specific DC, T Cell)	283420	Immune - Skin for Regression	Human
GPR31	Inflammatory Cell (combined Aner/Act T, B Cell, DCl, Monocyte/MC, NK Cell, pDC, Plasma Cell, Skin-specific DC, T Cell)	2853	Immune - Skin for Regression	Human
MRC1	Inflammatory Cell (combined Aner/Act T, B Cell, DCl, Monocyte/MC, NK Cell, pDC, Plasma Cell, Skin-specific DC, T Cell)	4360	Immune - Skin for Regression	Human
XCR1	Inflammatory Cell (combined Aner/Act T, B Cell, DCl, Monocyte/MC, NK Cell, pDC, Plasma Cell, Skin-specific DC, T Cell)	2829	Immune - Skin for Regression	Human
ACE	Inflammatory Cell (combined Aner/Act T, B Cell, DCl, Monocyte/MC, NK Cell, pDC, Plasma Cell, Skin-specific DC, T Cell)	1636	Immune - Skin for Regression	Human
ADAM8	Inflammatory Cell (combined Aner/Act T, B Cell, DCl, Monocyte/MC, NK Cell, pDC, Plasma Cell, Skin-specific DC, T Cell)	101	Immune - Skin for Regression	Human
ADAMDEC1	Inflammatory Cell (combined Aner/Act T, B Cell, DCl, Monocyte/MC, NK Cell, pDC, Plasma Cell, Skin-specific DC, T Cell)	27299	Immune - Skin for Regression	Human
ADGRE1	Inflammatory Cell (combined Aner/Act T, B Cell, DCl, Monocyte/MC, NK Cell, pDC, Plasma Cell, Skin-specific DC, T Cell)	2015	Immune - Skin for Regression	Human
ADGRE2	Inflammatory Cell (combined Aner/Act T, B Cell, DCl, Monocyte/MC, NK Cell, pDC, Plasma Cell, Skin-specific DC, T Cell)	30817	Immune - Skin for Regression	Human
ADGRE3	Inflammatory Cell (combined Aner/Act T, B Cell, DCl, Monocyte/MC, NK Cell, pDC, Plasma Cell, Skin-specific DC, T Cell)	84658	Immune - Skin for Regression	Human
AIF1	Inflammatory Cell (combined Aner/Act T, B Cell, DCl, Monocyte/MC, NK Cell, pDC, Plasma Cell, Skin-specific DC, T Cell)	199	Immune - Skin for Regression	Human
AOAH	Inflammatory Cell (combined Aner/Act T, B Cell, DCl, Monocyte/MC, NK Cell, pDC, Plasma Cell, Skin-specific DC, T Cell)	313	Immune - Skin for Regression	Human
APOBEC3B	Inflammatory Cell (combined Aner/Act T, B Cell, DCl, Monocyte/MC, NK Cell, pDC, Plasma Cell, Skin-specific DC, T Cell)	9582	Immune - Skin for Regression	Human
APOBEC3G	Inflammatory Cell (combined Aner/Act T, B Cell, DCl, Monocyte/MC, NK Cell, pDC, Plasma Cell, Skin-specific DC, T Cell)	60489	Immune - Skin for Regression	Human
APOBR	Inflammatory Cell (combined Aner/Act T, B Cell, DCl, Monocyte/MC, NK Cell, pDC, Plasma Cell, Skin-specific DC, T Cell)	55911	Immune - Skin for Regression	Human
APOC1	Inflammatory Cell (combined Aner/Act T, B Cell, DCl, Monocyte/MC, NK Cell, pDC, Plasma Cell, Skin-specific DC, T Cell)	341	Immune - Skin for Regression	Human
ART4	Inflammatory Cell (combined Aner/Act T, B Cell, DCl, Monocyte/MC, NK Cell, pDC, Plasma Cell, Skin-specific DC, T Cell)	420	Immune - Skin for Regression	Human
BMX	Inflammatory Cell (combined Aner/Act T, B Cell, DCl, Monocyte/MC, NK Cell, pDC, Plasma Cell, Skin-specific DC, T Cell)	660	Immune - Skin for Regression	Human
C1QA	Inflammatory Cell (combined Aner/Act T, B Cell, DCl, Monocyte/MC, NK Cell, pDC, Plasma Cell, Skin-specific DC, T Cell)	712	Immune - Skin for Regression	Human
C1QB	Inflammatory Cell (combined Aner/Act T, B Cell, DCl, Monocyte/MC, NK Cell, pDC, Plasma Cell, Skin-specific DC, T Cell)	713	Immune - Skin for Regression	Human
C1QC	Inflammatory Cell (combined Aner/Act T, B Cell, DCl, Monocyte/MC, NK Cell, pDC, Plasma Cell, Skin-specific DC, T Cell)	714	Immune - Skin for Regression	Human
C2	Inflammatory Cell (combined Aner/Act T, B Cell, DCl, Monocyte/MC, NK Cell, pDC, Plasma Cell, Skin-specific DC, T Cell)	717	Immune - Skin for Regression	Human
C4A	Inflammatory Cell (combined Aner/Act T, B Cell, DCl, Monocyte/MC, NK Cell, pDC, Plasma Cell, Skin-specific DC, T Cell)	720	Immune - Skin for Regression	Human
C4B	Inflammatory Cell (combined Aner/Act T, B Cell, DCl, Monocyte/MC, NK Cell, pDC, Plasma Cell, Skin-specific DC, T Cell)	721	Immune - Skin for Regression	Human
C4BPA	Inflammatory Cell (combined Aner/Act T, B Cell, DCl, Monocyte/MC, NK Cell, pDC, Plasma Cell, Skin-specific DC, T Cell)	722	Immune - Skin for Regression	Human
C4BPB	Inflammatory Cell (combined Aner/Act T, B Cell, DCl, Monocyte/MC, NK Cell, pDC, Plasma Cell, Skin-specific DC, T Cell)	725	Immune - Skin for Regression	Human
C5	Inflammatory Cell (combined Aner/Act T, B Cell, DCl, Monocyte/MC, NK Cell, pDC, Plasma Cell, Skin-specific DC, T Cell)	727	Immune - Skin for Regression	Human
C6	Inflammatory Cell (combined Aner/Act T, B Cell, DCl, Monocyte/MC, NK Cell, pDC, Plasma Cell, Skin-specific DC, T Cell)	729	Immune - Skin for Regression	Human
C8A	Inflammatory Cell (combined Aner/Act T, B Cell, DCl, Monocyte/MC, NK Cell, pDC, Plasma Cell, Skin-specific DC, T Cell)	731	Immune - Skin for Regression	Human
C9	Inflammatory Cell (combined Aner/Act T, B Cell, DCl, Monocyte/MC, NK Cell, pDC, Plasma Cell, Skin-specific DC, T Cell)	735	Immune - Skin for Regression	Human
CCL17	Inflammatory Cell (combined Aner/Act T, B Cell, DCl, Monocyte/MC, NK Cell, pDC, Plasma Cell, Skin-specific DC, T Cell)	6361	Immune - Skin for Regression	Human
CCL18	Inflammatory Cell (combined Aner/Act T, B Cell, DCl, Monocyte/MC, NK Cell, pDC, Plasma Cell, Skin-specific DC, T Cell)	6362	Immune - Skin for Regression	Human
CCL22	Inflammatory Cell (combined Aner/Act T, B Cell, DCl, Monocyte/MC, NK Cell, pDC, Plasma Cell, Skin-specific DC, T Cell)	6367	Immune - Skin for Regression	Human
CCL28	Inflammatory Cell (combined Aner/Act T, B Cell, DCl, Monocyte/MC, NK Cell, pDC, Plasma Cell, Skin-specific DC, T Cell)	56477	Immune - Skin for Regression	Human
CCL7	Inflammatory Cell (combined Aner/Act T, B Cell, DCl, Monocyte/MC, NK Cell, pDC, Plasma Cell, Skin-specific DC, T Cell)	6354	Immune - Skin for Regression	Human
CCL8	Inflammatory Cell (combined Aner/Act T, B Cell, DCl, Monocyte/MC, NK Cell, pDC, Plasma Cell, Skin-specific DC, T Cell)	6355	Immune - Skin for Regression	Human
CD101	Inflammatory Cell (combined Aner/Act T, B Cell, DCl, Monocyte/MC, NK Cell, pDC, Plasma Cell, Skin-specific DC, T Cell)	9398	Immune - Skin for Regression	Human
CD14	Inflammatory Cell (combined Aner/Act T, B Cell, DCl, Monocyte/MC, NK Cell, pDC, Plasma Cell, Skin-specific DC, T Cell)	929	Immune - Skin for Regression	Human
CD163	Inflammatory Cell (combined Aner/Act T, B Cell, DCl, Monocyte/MC, NK Cell, pDC, Plasma Cell, Skin-specific DC, T Cell)	9332	Immune - Skin for Regression	Human
CD209	Inflammatory Cell (combined Aner/Act T, B Cell, DCl, Monocyte/MC, NK Cell, pDC, Plasma Cell, Skin-specific DC, T Cell)	30835	Immune - Skin for Regression	Human
CD300C	Inflammatory Cell (combined Aner/Act T, B Cell, DCl, Monocyte/MC, NK Cell, pDC, Plasma Cell, Skin-specific DC, T Cell)	10871	Immune - Skin for Regression	Human
CD300E	Inflammatory Cell (combined Aner/Act T, B Cell, DCl, Monocyte/MC, NK Cell, pDC, Plasma Cell, Skin-specific DC, T Cell)	342510	Immune - Skin for Regression	Human
CD300LF	Inflammatory Cell (combined Aner/Act T, B Cell, DCl, Monocyte/MC, NK Cell, pDC, Plasma Cell, Skin-specific DC, T Cell)	146722	Immune - Skin for Regression	Human
CD33	Inflammatory Cell (combined Aner/Act T, B Cell, DCl, Monocyte/MC, NK Cell, pDC, Plasma Cell, Skin-specific DC, T Cell)	945	Immune - Skin for Regression	Human
CD5L	Inflammatory Cell (combined Aner/Act T, B Cell, DCl, Monocyte/MC, NK Cell, pDC, Plasma Cell, Skin-specific DC, T Cell)	922	Immune - Skin for Regression	Human
CD68	Inflammatory Cell (combined Aner/Act T, B Cell, DCl, Monocyte/MC, NK Cell, pDC, Plasma Cell, Skin-specific DC, T Cell)	968	Immune - Skin for Regression	Human
CD80	Inflammatory Cell (combined Aner/Act T, B Cell, DCl, Monocyte/MC, NK Cell, pDC, Plasma Cell, Skin-specific DC, T Cell)	941	Immune - Skin for Regression	Human
CFB	Inflammatory Cell (combined Aner/Act T, B Cell, DCl, Monocyte/MC, NK Cell, pDC, Plasma Cell, Skin-specific DC, T Cell)	629	Immune - Skin for Regression	Human
CFD	Inflammatory Cell (combined Aner/Act T, B Cell, DCl, Monocyte/MC, NK Cell, pDC, Plasma Cell, Skin-specific DC, T Cell)	1675	Immune - Skin for Regression	Human
CFP	Inflammatory Cell (combined Aner/Act T, B Cell, DCl, Monocyte/MC, NK Cell, pDC, Plasma Cell, Skin-specific DC, T Cell)	5199	Immune - Skin for Regression	Human
CHI3L1	Inflammatory Cell (combined Aner/Act T, B Cell, DCl, Monocyte/MC, NK Cell, pDC, Plasma Cell, Skin-specific DC, T Cell)	1116	Immune - Skin for Regression	Human
CHIT1	Inflammatory Cell (combined Aner/Act T, B Cell, DCl, Monocyte/MC, NK Cell, pDC, Plasma Cell, Skin-specific DC, T Cell)	1118	Immune - Skin for Regression	Human
CLEC12A	Inflammatory Cell (combined Aner/Act T, B Cell, DCl, Monocyte/MC, NK Cell, pDC, Plasma Cell, Skin-specific DC, T Cell)	160364	Immune - Skin for Regression	Human
CLEC12B	Inflammatory Cell (combined Aner/Act T, B Cell, DCl, Monocyte/MC, NK Cell, pDC, Plasma Cell, Skin-specific DC, T Cell)	387837	Immune - Skin for Regression	Human
CLEC16A	Inflammatory Cell (combined Aner/Act T, B Cell, DCl, Monocyte/MC, NK Cell, pDC, Plasma Cell, Skin-specific DC, T Cell)	23274	Immune - Skin for Regression	Human
CLEC1A	Inflammatory Cell (combined Aner/Act T, B Cell, DCl, Monocyte/MC, NK Cell, pDC, Plasma Cell, Skin-specific DC, T Cell)	51267	Immune - Skin for Regression	Human
CLEC2B	Inflammatory Cell (combined Aner/Act T, B Cell, DCl, Monocyte/MC, NK Cell, pDC, Plasma Cell, Skin-specific DC, T Cell)	9976	Immune - Skin for Regression	Human
CLEC4A	Inflammatory Cell (combined Aner/Act T, B Cell, DCl, Monocyte/MC, NK Cell, pDC, Plasma Cell, Skin-specific DC, T Cell)	50856	Immune - Skin for Regression	Human
CLEC4D	Inflammatory Cell (combined Aner/Act T, B Cell, DCl, Monocyte/MC, NK Cell, pDC, Plasma Cell, Skin-specific DC, T Cell)	338339	Immune - Skin for Regression	Human
CLEC4E	Inflammatory Cell (combined Aner/Act T, B Cell, DCl, Monocyte/MC, NK Cell, pDC, Plasma Cell, Skin-specific DC, T Cell)	26253	Immune - Skin for Regression	Human
CLEC4G	Inflammatory Cell (combined Aner/Act T, B Cell, DCl, Monocyte/MC, NK Cell, pDC, Plasma Cell, Skin-specific DC, T Cell)	339390	Immune - Skin for Regression	Human
CLEC5A	Inflammatory Cell (combined Aner/Act T, B Cell, DCl, Monocyte/MC, NK Cell, pDC, Plasma Cell, Skin-specific DC, T Cell)	23601	Immune - Skin for Regression	Human
CLEC6A	Inflammatory Cell (combined Aner/Act T, B Cell, DCl, Monocyte/MC, NK Cell, pDC, Plasma Cell, Skin-specific DC, T Cell)	93978	Immune - Skin for Regression	Human
CLEC7A	Inflammatory Cell (combined Aner/Act T, B Cell, DCl, Monocyte/MC, NK Cell, pDC, Plasma Cell, Skin-specific DC, T Cell)	64581	Immune - Skin for Regression	Human
CSF1R	Inflammatory Cell (combined Aner/Act T, B Cell, DCl, Monocyte/MC, NK Cell, pDC, Plasma Cell, Skin-specific DC, T Cell)	1436	Immune - Skin for Regression	Human
CSF2RA	Inflammatory Cell (combined Aner/Act T, B Cell, DCl, Monocyte/MC, NK Cell, pDC, Plasma Cell, Skin-specific DC, T Cell)	1438	Immune - Skin for Regression	Human
CSF2RB	Inflammatory Cell (combined Aner/Act T, B Cell, DCl, Monocyte/MC, NK Cell, pDC, Plasma Cell, Skin-specific DC, T Cell)	1439	Immune - Skin for Regression	Human
CSF3R	Inflammatory Cell (combined Aner/Act T, B Cell, DCl, Monocyte/MC, NK Cell, pDC, Plasma Cell, Skin-specific DC, T Cell)	1441	Immune - Skin for Regression	Human
CST3	Inflammatory Cell (combined Aner/Act T, B Cell, DCl, Monocyte/MC, NK Cell, pDC, Plasma Cell, Skin-specific DC, T Cell)	1471	Immune - Skin for Regression	Human
CXCL1	Inflammatory Cell (combined Aner/Act T, B Cell, DCl, Monocyte/MC, NK Cell, pDC, Plasma Cell, Skin-specific DC, T Cell)	2919	Immune - Skin for Regression	Human
CXCL10	Inflammatory Cell (combined Aner/Act T, B Cell, DCl, Monocyte/MC, NK Cell, pDC, Plasma Cell, Skin-specific DC, T Cell)	3627	Immune - Skin for Regression	Human
CXCL11	Inflammatory Cell (combined Aner/Act T, B Cell, DCl, Monocyte/MC, NK Cell, pDC, Plasma Cell, Skin-specific DC, T Cell)	6373	Immune - Skin for Regression	Human
CXCL13	Inflammatory Cell (combined Aner/Act T, B Cell, DCl, Monocyte/MC, NK Cell, pDC, Plasma Cell, Skin-specific DC, T Cell)	10563	Immune - Skin for Regression	Human
CXCL8	Inflammatory Cell (combined Aner/Act T, B Cell, DCl, Monocyte/MC, NK Cell, pDC, Plasma Cell, Skin-specific DC, T Cell)	3576	Immune - Skin for Regression	Human
CXCL9	Inflammatory Cell (combined Aner/Act T, B Cell, DCl, Monocyte/MC, NK Cell, pDC, Plasma Cell, Skin-specific DC, T Cell)	4283	Immune - Skin for Regression	Human
CYBA	Inflammatory Cell (combined Aner/Act T, B Cell, DCl, Monocyte/MC, NK Cell, pDC, Plasma Cell, Skin-specific DC, T Cell)	1535	Immune - Skin for Regression	Human
CYBB	Inflammatory Cell (combined Aner/Act T, B Cell, DCl, Monocyte/MC, NK Cell, pDC, Plasma Cell, Skin-specific DC, T Cell)	1536	Immune - Skin for Regression	Human
F12	Inflammatory Cell (combined Aner/Act T, B Cell, DCl, Monocyte/MC, NK Cell, pDC, Plasma Cell, Skin-specific DC, T Cell)	2161	Immune - Skin for Regression	Human
FCER1G	Inflammatory Cell (combined Aner/Act T, B Cell, DCl, Monocyte/MC, NK Cell, pDC, Plasma Cell, Skin-specific DC, T Cell)	2207	Immune - Skin for Regression	Human
FCGR1A	Inflammatory Cell (combined Aner/Act T, B Cell, DCl, Monocyte/MC, NK Cell, pDC, Plasma Cell, Skin-specific DC, T Cell)	2209	Immune - Skin for Regression	Human
FCGR1B	Inflammatory Cell (combined Aner/Act T, B Cell, DCl, Monocyte/MC, NK Cell, pDC, Plasma Cell, Skin-specific DC, T Cell)	2210	Immune - Skin for Regression	Human
FCGR2A	Inflammatory Cell (combined Aner/Act T, B Cell, DCl, Monocyte/MC, NK Cell, pDC, Plasma Cell, Skin-specific DC, T Cell)	2212	Immune - Skin for Regression	Human
FCGR2B	Inflammatory Cell (combined Aner/Act T, B Cell, DCl, Monocyte/MC, NK Cell, pDC, Plasma Cell, Skin-specific DC, T Cell)	2213	Immune - Skin for Regression	Human
FCGR3A	Inflammatory Cell (combined Aner/Act T, B Cell, DCl, Monocyte/MC, NK Cell, pDC, Plasma Cell, Skin-specific DC, T Cell)	2214	Immune - Skin for Regression	Human
FCGR3B	Inflammatory Cell (combined Aner/Act T, B Cell, DCl, Monocyte/MC, NK Cell, pDC, Plasma Cell, Skin-specific DC, T Cell)	2215	Immune - Skin for Regression	Human
FFAR2	Inflammatory Cell (combined Aner/Act T, B Cell, DCl, Monocyte/MC, NK Cell, pDC, Plasma Cell, Skin-specific DC, T Cell)	2867	Immune - Skin for Regression	Human
FGR	Inflammatory Cell (combined Aner/Act T, B Cell, DCl, Monocyte/MC, NK Cell, pDC, Plasma Cell, Skin-specific DC, T Cell)	2268	Immune - Skin for Regression	Human
FLT3	Inflammatory Cell (combined Aner/Act T, B Cell, DCl, Monocyte/MC, NK Cell, pDC, Plasma Cell, Skin-specific DC, T Cell)	2322	Immune - Skin for Regression	Human
HMMR	Inflammatory Cell (combined Aner/Act T, B Cell, DCl, Monocyte/MC, NK Cell, pDC, Plasma Cell, Skin-specific DC, T Cell)	3161	Immune - Skin for Regression	Human
HVCN1	Inflammatory Cell (combined Aner/Act T, B Cell, DCl, Monocyte/MC, NK Cell, pDC, Plasma Cell, Skin-specific DC, T Cell)	84329	Immune - Skin for Regression	Human
IFI30	Inflammatory Cell (combined Aner/Act T, B Cell, DCl, Monocyte/MC, NK Cell, pDC, Plasma Cell, Skin-specific DC, T Cell)	10437	Immune - Skin for Regression	Human
IFNL1	Inflammatory Cell (combined Aner/Act T, B Cell, DCl, Monocyte/MC, NK Cell, pDC, Plasma Cell, Skin-specific DC, T Cell)	282618	Immune - Skin for Regression	Human
IFNL2	Inflammatory Cell (combined Aner/Act T, B Cell, DCl, Monocyte/MC, NK Cell, pDC, Plasma Cell, Skin-specific DC, T Cell)	282616	Immune - Skin for Regression	Human
IFNL3	Inflammatory Cell (combined Aner/Act T, B Cell, DCl, Monocyte/MC, NK Cell, pDC, Plasma Cell, Skin-specific DC, T Cell)	282617	Immune - Skin for Regression	Human
IGSF6	Inflammatory Cell (combined Aner/Act T, B Cell, DCl, Monocyte/MC, NK Cell, pDC, Plasma Cell, Skin-specific DC, T Cell)	10261	Immune - Skin for Regression	Human
IL10RA	Inflammatory Cell (combined Aner/Act T, B Cell, DCl, Monocyte/MC, NK Cell, pDC, Plasma Cell, Skin-specific DC, T Cell)	3587	Immune - Skin for Regression	Human
IL12A	Inflammatory Cell (combined Aner/Act T, B Cell, DCl, Monocyte/MC, NK Cell, pDC, Plasma Cell, Skin-specific DC, T Cell)	3592	Immune - Skin for Regression	Human
IL12B	Inflammatory Cell (combined Aner/Act T, B Cell, DCl, Monocyte/MC, NK Cell, pDC, Plasma Cell, Skin-specific DC, T Cell)	3593	Immune - Skin for Regression	Human
IL1A	Inflammatory Cell (combined Aner/Act T, B Cell, DCl, Monocyte/MC, NK Cell, pDC, Plasma Cell, Skin-specific DC, T Cell)	3552	Immune - Skin for Regression	Human
IL1B	Inflammatory Cell (combined Aner/Act T, B Cell, DCl, Monocyte/MC, NK Cell, pDC, Plasma Cell, Skin-specific DC, T Cell)	3553	Immune - Skin for Regression	Human
IL1F10	Inflammatory Cell (combined Aner/Act T, B Cell, DCl, Monocyte/MC, NK Cell, pDC, Plasma Cell, Skin-specific DC, T Cell)	84639	Immune - Skin for Regression	Human
IL1RAP	Inflammatory Cell (combined Aner/Act T, B Cell, DCl, Monocyte/MC, NK Cell, pDC, Plasma Cell, Skin-specific DC, T Cell)	3556	Immune - Skin for Regression	Human
IL1RN	Inflammatory Cell (combined Aner/Act T, B Cell, DCl, Monocyte/MC, NK Cell, pDC, Plasma Cell, Skin-specific DC, T Cell)	3557	Immune - Skin for Regression	Human
IL20	Inflammatory Cell (combined Aner/Act T, B Cell, DCl, Monocyte/MC, NK Cell, pDC, Plasma Cell, Skin-specific DC, T Cell)	50604	Immune - Skin for Regression	Human
IL23A	Inflammatory Cell (combined Aner/Act T, B Cell, DCl, Monocyte/MC, NK Cell, pDC, Plasma Cell, Skin-specific DC, T Cell)	51561	Immune - Skin for Regression	Human
IL26	Inflammatory Cell (combined Aner/Act T, B Cell, DCl, Monocyte/MC, NK Cell, pDC, Plasma Cell, Skin-specific DC, T Cell)	55801	Immune - Skin for Regression	Human
IL27	Inflammatory Cell (combined Aner/Act T, B Cell, DCl, Monocyte/MC, NK Cell, pDC, Plasma Cell, Skin-specific DC, T Cell)	246778	Immune - Skin for Regression	Human
IL31RA	Inflammatory Cell (combined Aner/Act T, B Cell, DCl, Monocyte/MC, NK Cell, pDC, Plasma Cell, Skin-specific DC, T Cell)	133396	Immune - Skin for Regression	Human
IL37	Inflammatory Cell (combined Aner/Act T, B Cell, DCl, Monocyte/MC, NK Cell, pDC, Plasma Cell, Skin-specific DC, T Cell)	27178	Immune - Skin for Regression	Human
ITGAX	Inflammatory Cell (combined Aner/Act T, B Cell, DCl, Monocyte/MC, NK Cell, pDC, Plasma Cell, Skin-specific DC, T Cell)	3687	Immune - Skin for Regression	Human
LAMP3	Inflammatory Cell (combined Aner/Act T, B Cell, DCl, Monocyte/MC, NK Cell, pDC, Plasma Cell, Skin-specific DC, T Cell)	27074	Immune - Skin for Regression	Human
LGALS12	Inflammatory Cell (combined Aner/Act T, B Cell, DCl, Monocyte/MC, NK Cell, pDC, Plasma Cell, Skin-specific DC, T Cell)	85329	Immune - Skin for Regression	Human
LGALS4	Inflammatory Cell (combined Aner/Act T, B Cell, DCl, Monocyte/MC, NK Cell, pDC, Plasma Cell, Skin-specific DC, T Cell)	3960	Immune - Skin for Regression	Human
LGALS9	Inflammatory Cell (combined Aner/Act T, B Cell, DCl, Monocyte/MC, NK Cell, pDC, Plasma Cell, Skin-specific DC, T Cell)	3965	Immune - Skin for Regression	Human
LGALS9B	Inflammatory Cell (combined Aner/Act T, B Cell, DCl, Monocyte/MC, NK Cell, pDC, Plasma Cell, Skin-specific DC, T Cell)	284194	Immune - Skin for Regression	Human
LGALS9C	Inflammatory Cell (combined Aner/Act T, B Cell, DCl, Monocyte/MC, NK Cell, pDC, Plasma Cell, Skin-specific DC, T Cell)	654346	Immune - Skin for Regression	Human
LILRA1	Inflammatory Cell (combined Aner/Act T, B Cell, DCl, Monocyte/MC, NK Cell, pDC, Plasma Cell, Skin-specific DC, T Cell)	11024	Immune - Skin for Regression	Human
LILRA2	Inflammatory Cell (combined Aner/Act T, B Cell, DCl, Monocyte/MC, NK Cell, pDC, Plasma Cell, Skin-specific DC, T Cell)	11027	Immune - Skin for Regression	Human
LILRA3	Inflammatory Cell (combined Aner/Act T, B Cell, DCl, Monocyte/MC, NK Cell, pDC, Plasma Cell, Skin-specific DC, T Cell)	11026	Immune - Skin for Regression	Human
LILRA5	Inflammatory Cell (combined Aner/Act T, B Cell, DCl, Monocyte/MC, NK Cell, pDC, Plasma Cell, Skin-specific DC, T Cell)	353514	Immune - Skin for Regression	Human
LILRA6	Inflammatory Cell (combined Aner/Act T, B Cell, DCl, Monocyte/MC, NK Cell, pDC, Plasma Cell, Skin-specific DC, T Cell)	79168	Immune - Skin for Regression	Human
LILRB1	Inflammatory Cell (combined Aner/Act T, B Cell, DCl, Monocyte/MC, NK Cell, pDC, Plasma Cell, Skin-specific DC, T Cell)	10859	Immune - Skin for Regression	Human
LILRB2	Inflammatory Cell (combined Aner/Act T, B Cell, DCl, Monocyte/MC, NK Cell, pDC, Plasma Cell, Skin-specific DC, T Cell)	10288	Immune - Skin for Regression	Human
LILRB3	Inflammatory Cell (combined Aner/Act T, B Cell, DCl, Monocyte/MC, NK Cell, pDC, Plasma Cell, Skin-specific DC, T Cell)	11025	Immune - Skin for Regression	Human
LILRB4	Inflammatory Cell (combined Aner/Act T, B Cell, DCl, Monocyte/MC, NK Cell, pDC, Plasma Cell, Skin-specific DC, T Cell)	11006	Immune - Skin for Regression	Human
LILRB5	Inflammatory Cell (combined Aner/Act T, B Cell, DCl, Monocyte/MC, NK Cell, pDC, Plasma Cell, Skin-specific DC, T Cell)	10990	Immune - Skin for Regression	Human
LMNB1	Inflammatory Cell (combined Aner/Act T, B Cell, DCl, Monocyte/MC, NK Cell, pDC, Plasma Cell, Skin-specific DC, T Cell)	4001	Immune - Skin for Regression	Human
LY86	Inflammatory Cell (combined Aner/Act T, B Cell, DCl, Monocyte/MC, NK Cell, pDC, Plasma Cell, Skin-specific DC, T Cell)	9450	Immune - Skin for Regression	Human
LYVE1	Inflammatory Cell (combined Aner/Act T, B Cell, DCl, Monocyte/MC, NK Cell, pDC, Plasma Cell, Skin-specific DC, T Cell)	10894	Immune - Skin for Regression	Human
LYZ	Inflammatory Cell (combined Aner/Act T, B Cell, DCl, Monocyte/MC, NK Cell, pDC, Plasma Cell, Skin-specific DC, T Cell)	4069	Immune - Skin for Regression	Human
MARCO	Inflammatory Cell (combined Aner/Act T, B Cell, DCl, Monocyte/MC, NK Cell, pDC, Plasma Cell, Skin-specific DC, T Cell)	8685	Immune - Skin for Regression	Human
MEFV	Inflammatory Cell (combined Aner/Act T, B Cell, DCl, Monocyte/MC, NK Cell, pDC, Plasma Cell, Skin-specific DC, T Cell)	4210	Immune - Skin for Regression	Human
MEGF10	Inflammatory Cell (combined Aner/Act T, B Cell, DCl, Monocyte/MC, NK Cell, pDC, Plasma Cell, Skin-specific DC, T Cell)	84466	Immune - Skin for Regression	Human
MERTK	Inflammatory Cell (combined Aner/Act T, B Cell, DCl, Monocyte/MC, NK Cell, pDC, Plasma Cell, Skin-specific DC, T Cell)	10461	Immune - Skin for Regression	Human
MFGE8	Inflammatory Cell (combined Aner/Act T, B Cell, DCl, Monocyte/MC, NK Cell, pDC, Plasma Cell, Skin-specific DC, T Cell)	4240	Immune - Skin for Regression	Human
MNDA	Inflammatory Cell (combined Aner/Act T, B Cell, DCl, Monocyte/MC, NK Cell, pDC, Plasma Cell, Skin-specific DC, T Cell)	4332	Immune - Skin for Regression	Human
MPEG1	Inflammatory Cell (combined Aner/Act T, B Cell, DCl, Monocyte/MC, NK Cell, pDC, Plasma Cell, Skin-specific DC, T Cell)	219972	Immune - Skin for Regression	Human
MS4A4A	Inflammatory Cell (combined Aner/Act T, B Cell, DCl, Monocyte/MC, NK Cell, pDC, Plasma Cell, Skin-specific DC, T Cell)	51338	Immune - Skin for Regression	Human
MS4A6A	Inflammatory Cell (combined Aner/Act T, B Cell, DCl, Monocyte/MC, NK Cell, pDC, Plasma Cell, Skin-specific DC, T Cell)	64231	Immune - Skin for Regression	Human
MS4A7	Inflammatory Cell (combined Aner/Act T, B Cell, DCl, Monocyte/MC, NK Cell, pDC, Plasma Cell, Skin-specific DC, T Cell)	58475	Immune - Skin for Regression	Human
MSR1	Inflammatory Cell (combined Aner/Act T, B Cell, DCl, Monocyte/MC, NK Cell, pDC, Plasma Cell, Skin-specific DC, T Cell)	4481	Immune - Skin for Regression	Human
NLRP12	Inflammatory Cell (combined Aner/Act T, B Cell, DCl, Monocyte/MC, NK Cell, pDC, Plasma Cell, Skin-specific DC, T Cell)	91662	Immune - Skin for Regression	Human
NLRP3	Inflammatory Cell (combined Aner/Act T, B Cell, DCl, Monocyte/MC, NK Cell, pDC, Plasma Cell, Skin-specific DC, T Cell)	114548	Immune - Skin for Regression	Human
NOD2	Inflammatory Cell (combined Aner/Act T, B Cell, DCl, Monocyte/MC, NK Cell, pDC, Plasma Cell, Skin-specific DC, T Cell)	64127	Immune - Skin for Regression	Human
NTSR1	Inflammatory Cell (combined Aner/Act T, B Cell, DCl, Monocyte/MC, NK Cell, pDC, Plasma Cell, Skin-specific DC, T Cell)	4923	Immune - Skin for Regression	Human
OCM	Inflammatory Cell (combined Aner/Act T, B Cell, DCl, Monocyte/MC, NK Cell, pDC, Plasma Cell, Skin-specific DC, T Cell)	654231	Immune - Skin for Regression	Human
OLR1	Inflammatory Cell (combined Aner/Act T, B Cell, DCl, Monocyte/MC, NK Cell, pDC, Plasma Cell, Skin-specific DC, T Cell)	4973	Immune - Skin for Regression	Human
OSCAR	Inflammatory Cell (combined Aner/Act T, B Cell, DCl, Monocyte/MC, NK Cell, pDC, Plasma Cell, Skin-specific DC, T Cell)	126014	Immune - Skin for Regression	Human
OTOF	Inflammatory Cell (combined Aner/Act T, B Cell, DCl, Monocyte/MC, NK Cell, pDC, Plasma Cell, Skin-specific DC, T Cell)	9381	Immune - Skin for Regression	Human
PDCD1LG2	Inflammatory Cell (combined Aner/Act T, B Cell, DCl, Monocyte/MC, NK Cell, pDC, Plasma Cell, Skin-specific DC, T Cell)	80380	Immune - Skin for Regression	Human
PECAM1	Inflammatory Cell (combined Aner/Act T, B Cell, DCl, Monocyte/MC, NK Cell, pDC, Plasma Cell, Skin-specific DC, T Cell)	5175	Immune - Skin for Regression	Human
PILRA	Inflammatory Cell (combined Aner/Act T, B Cell, DCl, Monocyte/MC, NK Cell, pDC, Plasma Cell, Skin-specific DC, T Cell)	29992	Immune - Skin for Regression	Human
PLA2G2D	Inflammatory Cell (combined Aner/Act T, B Cell, DCl, Monocyte/MC, NK Cell, pDC, Plasma Cell, Skin-specific DC, T Cell)	26279	Immune - Skin for Regression	Human
PLEK	Inflammatory Cell (combined Aner/Act T, B Cell, DCl, Monocyte/MC, NK Cell, pDC, Plasma Cell, Skin-specific DC, T Cell)	5341	Immune - Skin for Regression	Human
PRAM1	Inflammatory Cell (combined Aner/Act T, B Cell, DCl, Monocyte/MC, NK Cell, pDC, Plasma Cell, Skin-specific DC, T Cell)	84106	Immune - Skin for Regression	Human
PYHIN1	Inflammatory Cell (combined Aner/Act T, B Cell, DCl, Monocyte/MC, NK Cell, pDC, Plasma Cell, Skin-specific DC, T Cell)	149628	Immune - Skin for Regression	Human
RNASE6	Inflammatory Cell (combined Aner/Act T, B Cell, DCl, Monocyte/MC, NK Cell, pDC, Plasma Cell, Skin-specific DC, T Cell)	6039	Immune - Skin for Regression	Human
RNASE7	Inflammatory Cell (combined Aner/Act T, B Cell, DCl, Monocyte/MC, NK Cell, pDC, Plasma Cell, Skin-specific DC, T Cell)	84659	Immune - Skin for Regression	Human
S100A8	Inflammatory Cell (combined Aner/Act T, B Cell, DCl, Monocyte/MC, NK Cell, pDC, Plasma Cell, Skin-specific DC, T Cell)	6279	Immune - Skin for Regression	Human
S100A9	Inflammatory Cell (combined Aner/Act T, B Cell, DCl, Monocyte/MC, NK Cell, pDC, Plasma Cell, Skin-specific DC, T Cell)	6280	Immune - Skin for Regression	Human
S1PR5	Inflammatory Cell (combined Aner/Act T, B Cell, DCl, Monocyte/MC, NK Cell, pDC, Plasma Cell, Skin-specific DC, T Cell)	53637	Immune - Skin for Regression	Human
SCARB1	Inflammatory Cell (combined Aner/Act T, B Cell, DCl, Monocyte/MC, NK Cell, pDC, Plasma Cell, Skin-specific DC, T Cell)	949	Immune - Skin for Regression	Human
SCARF2	Inflammatory Cell (combined Aner/Act T, B Cell, DCl, Monocyte/MC, NK Cell, pDC, Plasma Cell, Skin-specific DC, T Cell)	91179	Immune - Skin for Regression	Human
SECTM1	Inflammatory Cell (combined Aner/Act T, B Cell, DCl, Monocyte/MC, NK Cell, pDC, Plasma Cell, Skin-specific DC, T Cell)	6398	Immune - Skin for Regression	Human
SEMA4A	Inflammatory Cell (combined Aner/Act T, B Cell, DCl, Monocyte/MC, NK Cell, pDC, Plasma Cell, Skin-specific DC, T Cell)	64218	Immune - Skin for Regression	Human
SERPINB9	Inflammatory Cell (combined Aner/Act T, B Cell, DCl, Monocyte/MC, NK Cell, pDC, Plasma Cell, Skin-specific DC, T Cell)	5272	Immune - Skin for Regression	Human
SERPING1	Inflammatory Cell (combined Aner/Act T, B Cell, DCl, Monocyte/MC, NK Cell, pDC, Plasma Cell, Skin-specific DC, T Cell)	710	Immune - Skin for Regression	Human
SIGLEC1	Inflammatory Cell (combined Aner/Act T, B Cell, DCl, Monocyte/MC, NK Cell, pDC, Plasma Cell, Skin-specific DC, T Cell)	6614	Immune - Skin for Regression	Human
SIGLEC10	Inflammatory Cell (combined Aner/Act T, B Cell, DCl, Monocyte/MC, NK Cell, pDC, Plasma Cell, Skin-specific DC, T Cell)	89790	Immune - Skin for Regression	Human
SIGLEC14	Inflammatory Cell (combined Aner/Act T, B Cell, DCl, Monocyte/MC, NK Cell, pDC, Plasma Cell, Skin-specific DC, T Cell)	100049587	Immune - Skin for Regression	Human
SIGLEC5	Inflammatory Cell (combined Aner/Act T, B Cell, DCl, Monocyte/MC, NK Cell, pDC, Plasma Cell, Skin-specific DC, T Cell)	8778	Immune - Skin for Regression	Human
SIGLEC7	Inflammatory Cell (combined Aner/Act T, B Cell, DCl, Monocyte/MC, NK Cell, pDC, Plasma Cell, Skin-specific DC, T Cell)	27036	Immune - Skin for Regression	Human
SKAP2	Inflammatory Cell (combined Aner/Act T, B Cell, DCl, Monocyte/MC, NK Cell, pDC, Plasma Cell, Skin-specific DC, T Cell)	8935	Immune - Skin for Regression	Human
SLAMF8	Inflammatory Cell (combined Aner/Act T, B Cell, DCl, Monocyte/MC, NK Cell, pDC, Plasma Cell, Skin-specific DC, T Cell)	56833	Immune - Skin for Regression	Human
SLC11A1	Inflammatory Cell (combined Aner/Act T, B Cell, DCl, Monocyte/MC, NK Cell, pDC, Plasma Cell, Skin-specific DC, T Cell)	6556	Immune - Skin for Regression	Human
SLITRK4	Inflammatory Cell (combined Aner/Act T, B Cell, DCl, Monocyte/MC, NK Cell, pDC, Plasma Cell, Skin-specific DC, T Cell)	139065	Immune - Skin for Regression	Human
SLPI	Inflammatory Cell (combined Aner/Act T, B Cell, DCl, Monocyte/MC, NK Cell, pDC, Plasma Cell, Skin-specific DC, T Cell)	6590	Immune - Skin for Regression	Human
SMPDL3B	Inflammatory Cell (combined Aner/Act T, B Cell, DCl, Monocyte/MC, NK Cell, pDC, Plasma Cell, Skin-specific DC, T Cell)	27293	Immune - Skin for Regression	Human
SPI1	Inflammatory Cell (combined Aner/Act T, B Cell, DCl, Monocyte/MC, NK Cell, pDC, Plasma Cell, Skin-specific DC, T Cell)	6688	Immune - Skin for Regression	Human
SPIC	Inflammatory Cell (combined Aner/Act T, B Cell, DCl, Monocyte/MC, NK Cell, pDC, Plasma Cell, Skin-specific DC, T Cell)	121599	Immune - Skin for Regression	Human
STAB2	Inflammatory Cell (combined Aner/Act T, B Cell, DCl, Monocyte/MC, NK Cell, pDC, Plasma Cell, Skin-specific DC, T Cell)	55576	Immune - Skin for Regression	Human
STAP2	Inflammatory Cell (combined Aner/Act T, B Cell, DCl, Monocyte/MC, NK Cell, pDC, Plasma Cell, Skin-specific DC, T Cell)	55620	Immune - Skin for Regression	Human
TEK	Inflammatory Cell (combined Aner/Act T, B Cell, DCl, Monocyte/MC, NK Cell, pDC, Plasma Cell, Skin-specific DC, T Cell)	7010	Immune - Skin for Regression	Human
TGM2	Inflammatory Cell (combined Aner/Act T, B Cell, DCl, Monocyte/MC, NK Cell, pDC, Plasma Cell, Skin-specific DC, T Cell)	7052	Immune - Skin for Regression	Human
TIMD4	Inflammatory Cell (combined Aner/Act T, B Cell, DCl, Monocyte/MC, NK Cell, pDC, Plasma Cell, Skin-specific DC, T Cell)	91937	Immune - Skin for Regression	Human
TLR2	Inflammatory Cell (combined Aner/Act T, B Cell, DCl, Monocyte/MC, NK Cell, pDC, Plasma Cell, Skin-specific DC, T Cell)	7097	Immune - Skin for Regression	Human
TLR8	Inflammatory Cell (combined Aner/Act T, B Cell, DCl, Monocyte/MC, NK Cell, pDC, Plasma Cell, Skin-specific DC, T Cell)	51311	Immune - Skin for Regression	Human
TNF	Inflammatory Cell (combined Aner/Act T, B Cell, DCl, Monocyte/MC, NK Cell, pDC, Plasma Cell, Skin-specific DC, T Cell)	7124	Immune - Skin for Regression	Human
TNFAIP8L2	Inflammatory Cell (combined Aner/Act T, B Cell, DCl, Monocyte/MC, NK Cell, pDC, Plasma Cell, Skin-specific DC, T Cell)	79626	Immune - Skin for Regression	Human
TNFRSF1B	Inflammatory Cell (combined Aner/Act T, B Cell, DCl, Monocyte/MC, NK Cell, pDC, Plasma Cell, Skin-specific DC, T Cell)	7133	Immune - Skin for Regression	Human
TNFSF13B	Inflammatory Cell (combined Aner/Act T, B Cell, DCl, Monocyte/MC, NK Cell, pDC, Plasma Cell, Skin-specific DC, T Cell)	10673	Immune - Skin for Regression	Human
TNFSF14	Inflammatory Cell (combined Aner/Act T, B Cell, DCl, Monocyte/MC, NK Cell, pDC, Plasma Cell, Skin-specific DC, T Cell)	8740	Immune - Skin for Regression	Human
TNIP3	Inflammatory Cell (combined Aner/Act T, B Cell, DCl, Monocyte/MC, NK Cell, pDC, Plasma Cell, Skin-specific DC, T Cell)	79931	Immune - Skin for Regression	Human
TREM1	Inflammatory Cell (combined Aner/Act T, B Cell, DCl, Monocyte/MC, NK Cell, pDC, Plasma Cell, Skin-specific DC, T Cell)	54210	Immune - Skin for Regression	Human
TREML2	Inflammatory Cell (combined Aner/Act T, B Cell, DCl, Monocyte/MC, NK Cell, pDC, Plasma Cell, Skin-specific DC, T Cell)	79865	Immune - Skin for Regression	Human
TREML4	Inflammatory Cell (combined Aner/Act T, B Cell, DCl, Monocyte/MC, NK Cell, pDC, Plasma Cell, Skin-specific DC, T Cell)	285852	Immune - Skin for Regression	Human
TULP1	Inflammatory Cell (combined Aner/Act T, B Cell, DCl, Monocyte/MC, NK Cell, pDC, Plasma Cell, Skin-specific DC, T Cell)	7287	Immune - Skin for Regression	Human
TWIST1	Inflammatory Cell (combined Aner/Act T, B Cell, DCl, Monocyte/MC, NK Cell, pDC, Plasma Cell, Skin-specific DC, T Cell)	7291	Immune - Skin for Regression	Human
TYROBP	Inflammatory Cell (combined Aner/Act T, B Cell, DCl, Monocyte/MC, NK Cell, pDC, Plasma Cell, Skin-specific DC, T Cell)	7305	Immune - Skin for Regression	Human
UBD	Inflammatory Cell (combined Aner/Act T, B Cell, DCl, Monocyte/MC, NK Cell, pDC, Plasma Cell, Skin-specific DC, T Cell)	10537	Immune - Skin for Regression	Human
UNC93B1	Inflammatory Cell (combined Aner/Act T, B Cell, DCl, Monocyte/MC, NK Cell, pDC, Plasma Cell, Skin-specific DC, T Cell)	81622	Immune - Skin for Regression	Human
VENTX	Inflammatory Cell (combined Aner/Act T, B Cell, DCl, Monocyte/MC, NK Cell, pDC, Plasma Cell, Skin-specific DC, T Cell)	27287	Immune - Skin for Regression	Human
VSIG4	Inflammatory Cell (combined Aner/Act T, B Cell, DCl, Monocyte/MC, NK Cell, pDC, Plasma Cell, Skin-specific DC, T Cell)	11326	Immune - Skin for Regression	Human
VSTM1	Inflammatory Cell (combined Aner/Act T, B Cell, DCl, Monocyte/MC, NK Cell, pDC, Plasma Cell, Skin-specific DC, T Cell)	284415	Immune - Skin for Regression	Human
KIR2DL4	Inflammatory Cell (combined Aner/Act T, B Cell, DCl, Monocyte/MC, NK Cell, pDC, Plasma Cell, Skin-specific DC, T Cell)	3805	Immune - Skin for Regression	Human
KLRC3	Inflammatory Cell (combined Aner/Act T, B Cell, DCl, Monocyte/MC, NK Cell, pDC, Plasma Cell, Skin-specific DC, T Cell)	3823	Immune - Skin for Regression	Human
KLRF1	Inflammatory Cell (combined Aner/Act T, B Cell, DCl, Monocyte/MC, NK Cell, pDC, Plasma Cell, Skin-specific DC, T Cell)	51348	Immune - Skin for Regression	Human
NCAM1	Inflammatory Cell (combined Aner/Act T, B Cell, DCl, Monocyte/MC, NK Cell, pDC, Plasma Cell, Skin-specific DC, T Cell)	4684	Immune - Skin for Regression	Human
NCR1	Inflammatory Cell (combined Aner/Act T, B Cell, DCl, Monocyte/MC, NK Cell, pDC, Plasma Cell, Skin-specific DC, T Cell)	9437	Immune - Skin for Regression	Human
SH2D1B	Inflammatory Cell (combined Aner/Act T, B Cell, DCl, Monocyte/MC, NK Cell, pDC, Plasma Cell, Skin-specific DC, T Cell)	117157	Immune - Skin for Regression	Human
TNFSF11	Inflammatory Cell (combined Aner/Act T, B Cell, DCl, Monocyte/MC, NK Cell, pDC, Plasma Cell, Skin-specific DC, T Cell)	8600	Immune - Skin for Regression	Human
TXK	Inflammatory Cell (combined Aner/Act T, B Cell, DCl, Monocyte/MC, NK Cell, pDC, Plasma Cell, Skin-specific DC, T Cell)	7294	Immune - Skin for Regression	Human
CLEC4C	Inflammatory Cell (combined Aner/Act T, B Cell, DCl, Monocyte/MC, NK Cell, pDC, Plasma Cell, Skin-specific DC, T Cell)	170482	Immune - Skin for Regression	Human
IRF7	Inflammatory Cell (combined Aner/Act T, B Cell, DCl, Monocyte/MC, NK Cell, pDC, Plasma Cell, Skin-specific DC, T Cell)	3665	Immune - Skin for Regression	Human
LILRA4	Inflammatory Cell (combined Aner/Act T, B Cell, DCl, Monocyte/MC, NK Cell, pDC, Plasma Cell, Skin-specific DC, T Cell)	23547	Immune - Skin for Regression	Human
NRP1	Inflammatory Cell (combined Aner/Act T, B Cell, DCl, Monocyte/MC, NK Cell, pDC, Plasma Cell, Skin-specific DC, T Cell)	8829	Immune - Skin for Regression	Human
PACSIN1	Inflammatory Cell (combined Aner/Act T, B Cell, DCl, Monocyte/MC, NK Cell, pDC, Plasma Cell, Skin-specific DC, T Cell)	29993	Immune - Skin for Regression	Human
PLAC8	Inflammatory Cell (combined Aner/Act T, B Cell, DCl, Monocyte/MC, NK Cell, pDC, Plasma Cell, Skin-specific DC, T Cell)	51316	Immune - Skin for Regression	Human
PTCRA	Inflammatory Cell (combined Aner/Act T, B Cell, DCl, Monocyte/MC, NK Cell, pDC, Plasma Cell, Skin-specific DC, T Cell)	171558	Immune - Skin for Regression	Human
SERPINF1	Inflammatory Cell (combined Aner/Act T, B Cell, DCl, Monocyte/MC, NK Cell, pDC, Plasma Cell, Skin-specific DC, T Cell)	5176	Immune - Skin for Regression	Human
SLC15A4	Inflammatory Cell (combined Aner/Act T, B Cell, DCl, Monocyte/MC, NK Cell, pDC, Plasma Cell, Skin-specific DC, T Cell)	121260	Immune - Skin for Regression	Human
TCF4	Inflammatory Cell (combined Aner/Act T, B Cell, DCl, Monocyte/MC, NK Cell, pDC, Plasma Cell, Skin-specific DC, T Cell)	6925	Immune - Skin for Regression	Human
DERL3	Inflammatory Cell (combined Aner/Act T, B Cell, DCl, Monocyte/MC, NK Cell, pDC, Plasma Cell, Skin-specific DC, T Cell)	91319	Immune - Skin for Regression	Human
FANCI	Inflammatory Cell (combined Aner/Act T, B Cell, DCl, Monocyte/MC, NK Cell, pDC, Plasma Cell, Skin-specific DC, T Cell)	55215	Immune - Skin for Regression	Human
GPRC5D	Inflammatory Cell (combined Aner/Act T, B Cell, DCl, Monocyte/MC, NK Cell, pDC, Plasma Cell, Skin-specific DC, T Cell)	55507	Immune - Skin for Regression	Human
IGH	Inflammatory Cell (combined Aner/Act T, B Cell, DCl, Monocyte/MC, NK Cell, pDC, Plasma Cell, Skin-specific DC, T Cell)	3492	Immune - Skin for Regression	Human
IGHA1	Inflammatory Cell (combined Aner/Act T, B Cell, DCl, Monocyte/MC, NK Cell, pDC, Plasma Cell, Skin-specific DC, T Cell)	3493	Immune - Skin for Regression	Human
IGHA2	Inflammatory Cell (combined Aner/Act T, B Cell, DCl, Monocyte/MC, NK Cell, pDC, Plasma Cell, Skin-specific DC, T Cell)	3494	Immune - Skin for Regression	Human
IGHD2-15	Inflammatory Cell (combined Aner/Act T, B Cell, DCl, Monocyte/MC, NK Cell, pDC, Plasma Cell, Skin-specific DC, T Cell)	28503	Immune - Skin for Regression	Human
IGHD2-21	Inflammatory Cell (combined Aner/Act T, B Cell, DCl, Monocyte/MC, NK Cell, pDC, Plasma Cell, Skin-specific DC, T Cell)	28502	Immune - Skin for Regression	Human
IGHD3-10	Inflammatory Cell (combined Aner/Act T, B Cell, DCl, Monocyte/MC, NK Cell, pDC, Plasma Cell, Skin-specific DC, T Cell)	28499	Immune - Skin for Regression	Human
IGHD3-16	Inflammatory Cell (combined Aner/Act T, B Cell, DCl, Monocyte/MC, NK Cell, pDC, Plasma Cell, Skin-specific DC, T Cell)	28498	Immune - Skin for Regression	Human
IGHD3-3	Inflammatory Cell (combined Aner/Act T, B Cell, DCl, Monocyte/MC, NK Cell, pDC, Plasma Cell, Skin-specific DC, T Cell)	28501	Immune - Skin for Regression	Human
IGHE	Inflammatory Cell (combined Aner/Act T, B Cell, DCl, Monocyte/MC, NK Cell, pDC, Plasma Cell, Skin-specific DC, T Cell)	3497	Immune - Skin for Regression	Human
IGHG1	Inflammatory Cell (combined Aner/Act T, B Cell, DCl, Monocyte/MC, NK Cell, pDC, Plasma Cell, Skin-specific DC, T Cell)	3500	Immune - Skin for Regression	Human
IGHG2	Inflammatory Cell (combined Aner/Act T, B Cell, DCl, Monocyte/MC, NK Cell, pDC, Plasma Cell, Skin-specific DC, T Cell)	3501	Immune - Skin for Regression	Human
IGHG3	Inflammatory Cell (combined Aner/Act T, B Cell, DCl, Monocyte/MC, NK Cell, pDC, Plasma Cell, Skin-specific DC, T Cell)	3502	Immune - Skin for Regression	Human
IGHG4	Inflammatory Cell (combined Aner/Act T, B Cell, DCl, Monocyte/MC, NK Cell, pDC, Plasma Cell, Skin-specific DC, T Cell)	3503	Immune - Skin for Regression	Human
IGHGP	Inflammatory Cell (combined Aner/Act T, B Cell, DCl, Monocyte/MC, NK Cell, pDC, Plasma Cell, Skin-specific DC, T Cell)	3505	Immune - Skin for Regression	Human
IGHJ1	Inflammatory Cell (combined Aner/Act T, B Cell, DCl, Monocyte/MC, NK Cell, pDC, Plasma Cell, Skin-specific DC, T Cell)	28483	Immune - Skin for Regression	Human
IGHJ2	Inflammatory Cell (combined Aner/Act T, B Cell, DCl, Monocyte/MC, NK Cell, pDC, Plasma Cell, Skin-specific DC, T Cell)	28481	Immune - Skin for Regression	Human
IGHJ3	Inflammatory Cell (combined Aner/Act T, B Cell, DCl, Monocyte/MC, NK Cell, pDC, Plasma Cell, Skin-specific DC, T Cell)	28479	Immune - Skin for Regression	Human
IGHJ4	Inflammatory Cell (combined Aner/Act T, B Cell, DCl, Monocyte/MC, NK Cell, pDC, Plasma Cell, Skin-specific DC, T Cell)	28477	Immune - Skin for Regression	Human
IGHJ5	Inflammatory Cell (combined Aner/Act T, B Cell, DCl, Monocyte/MC, NK Cell, pDC, Plasma Cell, Skin-specific DC, T Cell)	28476	Immune - Skin for Regression	Human
IGHJ6	Inflammatory Cell (combined Aner/Act T, B Cell, DCl, Monocyte/MC, NK Cell, pDC, Plasma Cell, Skin-specific DC, T Cell)	28475	Immune - Skin for Regression	Human
IGHMBP2	Inflammatory Cell (combined Aner/Act T, B Cell, DCl, Monocyte/MC, NK Cell, pDC, Plasma Cell, Skin-specific DC, T Cell)	3508	Immune - Skin for Regression	Human
IGHV1-18	Inflammatory Cell (combined Aner/Act T, B Cell, DCl, Monocyte/MC, NK Cell, pDC, Plasma Cell, Skin-specific DC, T Cell)	28468	Immune - Skin for Regression	Human
IGHV1-2	Inflammatory Cell (combined Aner/Act T, B Cell, DCl, Monocyte/MC, NK Cell, pDC, Plasma Cell, Skin-specific DC, T Cell)	28474	Immune - Skin for Regression	Human
IGHV1-24	Inflammatory Cell (combined Aner/Act T, B Cell, DCl, Monocyte/MC, NK Cell, pDC, Plasma Cell, Skin-specific DC, T Cell)	28467	Immune - Skin for Regression	Human
IGHV1-3	Inflammatory Cell (combined Aner/Act T, B Cell, DCl, Monocyte/MC, NK Cell, pDC, Plasma Cell, Skin-specific DC, T Cell)	28473	Immune - Skin for Regression	Human
IGHV1-45	Inflammatory Cell (combined Aner/Act T, B Cell, DCl, Monocyte/MC, NK Cell, pDC, Plasma Cell, Skin-specific DC, T Cell)	28466	Immune - Skin for Regression	Human
IGHV1-46	Inflammatory Cell (combined Aner/Act T, B Cell, DCl, Monocyte/MC, NK Cell, pDC, Plasma Cell, Skin-specific DC, T Cell)	28465	Immune - Skin for Regression	Human
IGHV1-58	Inflammatory Cell (combined Aner/Act T, B Cell, DCl, Monocyte/MC, NK Cell, pDC, Plasma Cell, Skin-specific DC, T Cell)	28464	Immune - Skin for Regression	Human
IGHV1-69-2	Inflammatory Cell (combined Aner/Act T, B Cell, DCl, Monocyte/MC, NK Cell, pDC, Plasma Cell, Skin-specific DC, T Cell)	ÿ28458	Immune - Skin for Regression	Human
IGHV2-26	Inflammatory Cell (combined Aner/Act T, B Cell, DCl, Monocyte/MC, NK Cell, pDC, Plasma Cell, Skin-specific DC, T Cell)	28455	Immune - Skin for Regression	Human
IGHV2-5	Inflammatory Cell (combined Aner/Act T, B Cell, DCl, Monocyte/MC, NK Cell, pDC, Plasma Cell, Skin-specific DC, T Cell)	28457	Immune - Skin for Regression	Human
IGHV2-70	Inflammatory Cell (combined Aner/Act T, B Cell, DCl, Monocyte/MC, NK Cell, pDC, Plasma Cell, Skin-specific DC, T Cell)	28454	Immune - Skin for Regression	Human
IGHV3-11	Inflammatory Cell (combined Aner/Act T, B Cell, DCl, Monocyte/MC, NK Cell, pDC, Plasma Cell, Skin-specific DC, T Cell)	28450	Immune - Skin for Regression	Human
IGHV3-13	Inflammatory Cell (combined Aner/Act T, B Cell, DCl, Monocyte/MC, NK Cell, pDC, Plasma Cell, Skin-specific DC, T Cell)	28449	Immune - Skin for Regression	Human
IGHV3-15	Inflammatory Cell (combined Aner/Act T, B Cell, DCl, Monocyte/MC, NK Cell, pDC, Plasma Cell, Skin-specific DC, T Cell)	28448	Immune - Skin for Regression	Human
IGHV3-16	Inflammatory Cell (combined Aner/Act T, B Cell, DCl, Monocyte/MC, NK Cell, pDC, Plasma Cell, Skin-specific DC, T Cell)	28447	Immune - Skin for Regression	Human
IGHV3-20	Inflammatory Cell (combined Aner/Act T, B Cell, DCl, Monocyte/MC, NK Cell, pDC, Plasma Cell, Skin-specific DC, T Cell)	28445	Immune - Skin for Regression	Human
IGHV3-21	Inflammatory Cell (combined Aner/Act T, B Cell, DCl, Monocyte/MC, NK Cell, pDC, Plasma Cell, Skin-specific DC, T Cell)	28444	Immune - Skin for Regression	Human
IGHV3-23	Inflammatory Cell (combined Aner/Act T, B Cell, DCl, Monocyte/MC, NK Cell, pDC, Plasma Cell, Skin-specific DC, T Cell)	28442	Immune - Skin for Regression	Human
IGHV3-33	Inflammatory Cell (combined Aner/Act T, B Cell, DCl, Monocyte/MC, NK Cell, pDC, Plasma Cell, Skin-specific DC, T Cell)	28434	Immune - Skin for Regression	Human
IGHV3-35	Inflammatory Cell (combined Aner/Act T, B Cell, DCl, Monocyte/MC, NK Cell, pDC, Plasma Cell, Skin-specific DC, T Cell)	28432	Immune - Skin for Regression	Human
IGHV3-38	Inflammatory Cell (combined Aner/Act T, B Cell, DCl, Monocyte/MC, NK Cell, pDC, Plasma Cell, Skin-specific DC, T Cell)	28429	Immune - Skin for Regression	Human
IGHV3-43	Inflammatory Cell (combined Aner/Act T, B Cell, DCl, Monocyte/MC, NK Cell, pDC, Plasma Cell, Skin-specific DC, T Cell)	28426	Immune - Skin for Regression	Human
IGHV3-47	Inflammatory Cell (combined Aner/Act T, B Cell, DCl, Monocyte/MC, NK Cell, pDC, Plasma Cell, Skin-specific DC, T Cell)	28425	Immune - Skin for Regression	Human
IGHV3-48	Inflammatory Cell (combined Aner/Act T, B Cell, DCl, Monocyte/MC, NK Cell, pDC, Plasma Cell, Skin-specific DC, T Cell)	28424	Immune - Skin for Regression	Human
IGHV3-49	Inflammatory Cell (combined Aner/Act T, B Cell, DCl, Monocyte/MC, NK Cell, pDC, Plasma Cell, Skin-specific DC, T Cell)	28423	Immune - Skin for Regression	Human
IGHV3-53	Inflammatory Cell (combined Aner/Act T, B Cell, DCl, Monocyte/MC, NK Cell, pDC, Plasma Cell, Skin-specific DC, T Cell)	28420	Immune - Skin for Regression	Human
IGHV3-54	Inflammatory Cell (combined Aner/Act T, B Cell, DCl, Monocyte/MC, NK Cell, pDC, Plasma Cell, Skin-specific DC, T Cell)	28419	Immune - Skin for Regression	Human
IGHV3-7	Inflammatory Cell (combined Aner/Act T, B Cell, DCl, Monocyte/MC, NK Cell, pDC, Plasma Cell, Skin-specific DC, T Cell)	28452	Immune - Skin for Regression	Human
IGHV3-72	Inflammatory Cell (combined Aner/Act T, B Cell, DCl, Monocyte/MC, NK Cell, pDC, Plasma Cell, Skin-specific DC, T Cell)	28410	Immune - Skin for Regression	Human
IGHV3-73	Inflammatory Cell (combined Aner/Act T, B Cell, DCl, Monocyte/MC, NK Cell, pDC, Plasma Cell, Skin-specific DC, T Cell)	28409	Immune - Skin for Regression	Human
IGHV3-74	Inflammatory Cell (combined Aner/Act T, B Cell, DCl, Monocyte/MC, NK Cell, pDC, Plasma Cell, Skin-specific DC, T Cell)	28408	Immune - Skin for Regression	Human
IGHV3OR16-8	Inflammatory Cell (combined Aner/Act T, B Cell, DCl, Monocyte/MC, NK Cell, pDC, Plasma Cell, Skin-specific DC, T Cell)	388255	Immune - Skin for Regression	Human
IGHV4-28	Inflammatory Cell (combined Aner/Act T, B Cell, DCl, Monocyte/MC, NK Cell, pDC, Plasma Cell, Skin-specific DC, T Cell)	28400	Immune - Skin for Regression	Human
IGHV4-30-2	Inflammatory Cell (combined Aner/Act T, B Cell, DCl, Monocyte/MC, NK Cell, pDC, Plasma Cell, Skin-specific DC, T Cell)	28398	Immune - Skin for Regression	Human
IGHV4-31	Inflammatory Cell (combined Aner/Act T, B Cell, DCl, Monocyte/MC, NK Cell, pDC, Plasma Cell, Skin-specific DC, T Cell)	28396	Immune - Skin for Regression	Human
IGHV4-34	Inflammatory Cell (combined Aner/Act T, B Cell, DCl, Monocyte/MC, NK Cell, pDC, Plasma Cell, Skin-specific DC, T Cell)	28395	Immune - Skin for Regression	Human
IGHV4-39	Inflammatory Cell (combined Aner/Act T, B Cell, DCl, Monocyte/MC, NK Cell, pDC, Plasma Cell, Skin-specific DC, T Cell)	28394	Immune - Skin for Regression	Human
IGHV4-59	Inflammatory Cell (combined Aner/Act T, B Cell, DCl, Monocyte/MC, NK Cell, pDC, Plasma Cell, Skin-specific DC, T Cell)	28392	Immune - Skin for Regression	Human
IGHV4-61	Inflammatory Cell (combined Aner/Act T, B Cell, DCl, Monocyte/MC, NK Cell, pDC, Plasma Cell, Skin-specific DC, T Cell)	28391	Immune - Skin for Regression	Human
IGHV5-51	Inflammatory Cell (combined Aner/Act T, B Cell, DCl, Monocyte/MC, NK Cell, pDC, Plasma Cell, Skin-specific DC, T Cell)	28388	Immune - Skin for Regression	Human
IGHV5-78	Inflammatory Cell (combined Aner/Act T, B Cell, DCl, Monocyte/MC, NK Cell, pDC, Plasma Cell, Skin-specific DC, T Cell)	28387	Immune - Skin for Regression	Human
IGHV6-1	Inflammatory Cell (combined Aner/Act T, B Cell, DCl, Monocyte/MC, NK Cell, pDC, Plasma Cell, Skin-specific DC, T Cell)	28385	Immune - Skin for Regression	Human
IGHV7-34-1	Inflammatory Cell (combined Aner/Act T, B Cell, DCl, Monocyte/MC, NK Cell, pDC, Plasma Cell, Skin-specific DC, T Cell)	28382	Immune - Skin for Regression	Human
IGHV7-81	Inflammatory Cell (combined Aner/Act T, B Cell, DCl, Monocyte/MC, NK Cell, pDC, Plasma Cell, Skin-specific DC, T Cell)	28378	Immune - Skin for Regression	Human
IGK	Inflammatory Cell (combined Aner/Act T, B Cell, DCl, Monocyte/MC, NK Cell, pDC, Plasma Cell, Skin-specific DC, T Cell)	50802	Immune - Skin for Regression	Human
IGKC	Inflammatory Cell (combined Aner/Act T, B Cell, DCl, Monocyte/MC, NK Cell, pDC, Plasma Cell, Skin-specific DC, T Cell)	3514	Immune - Skin for Regression	Human
IGKJ1	Inflammatory Cell (combined Aner/Act T, B Cell, DCl, Monocyte/MC, NK Cell, pDC, Plasma Cell, Skin-specific DC, T Cell)	28950	Immune - Skin for Regression	Human
IGKJ2	Inflammatory Cell (combined Aner/Act T, B Cell, DCl, Monocyte/MC, NK Cell, pDC, Plasma Cell, Skin-specific DC, T Cell)	28949	Immune - Skin for Regression	Human
IGKJ3	Inflammatory Cell (combined Aner/Act T, B Cell, DCl, Monocyte/MC, NK Cell, pDC, Plasma Cell, Skin-specific DC, T Cell)	28948	Immune - Skin for Regression	Human
IGKJ4	Inflammatory Cell (combined Aner/Act T, B Cell, DCl, Monocyte/MC, NK Cell, pDC, Plasma Cell, Skin-specific DC, T Cell)	28947	Immune - Skin for Regression	Human
IGKJ5	Inflammatory Cell (combined Aner/Act T, B Cell, DCl, Monocyte/MC, NK Cell, pDC, Plasma Cell, Skin-specific DC, T Cell)	28946	Immune - Skin for Regression	Human
IGKV@	Inflammatory Cell (combined Aner/Act T, B Cell, DCl, Monocyte/MC, NK Cell, pDC, Plasma Cell, Skin-specific DC, T Cell)	3519	Immune - Skin for Regression	Human
IGKV1-16	Inflammatory Cell (combined Aner/Act T, B Cell, DCl, Monocyte/MC, NK Cell, pDC, Plasma Cell, Skin-specific DC, T Cell)	28938	Immune - Skin for Regression	Human
IGKV1-17	Inflammatory Cell (combined Aner/Act T, B Cell, DCl, Monocyte/MC, NK Cell, pDC, Plasma Cell, Skin-specific DC, T Cell)	28937	Immune - Skin for Regression	Human
IGKV1-27	Inflammatory Cell (combined Aner/Act T, B Cell, DCl, Monocyte/MC, NK Cell, pDC, Plasma Cell, Skin-specific DC, T Cell)	28935	Immune - Skin for Regression	Human
IGKV1-5	Inflammatory Cell (combined Aner/Act T, B Cell, DCl, Monocyte/MC, NK Cell, pDC, Plasma Cell, Skin-specific DC, T Cell)	28299	Immune - Skin for Regression	Human
IGKV1-6	Inflammatory Cell (combined Aner/Act T, B Cell, DCl, Monocyte/MC, NK Cell, pDC, Plasma Cell, Skin-specific DC, T Cell)	28943	Immune - Skin for Regression	Human
IGKV1-9	Inflammatory Cell (combined Aner/Act T, B Cell, DCl, Monocyte/MC, NK Cell, pDC, Plasma Cell, Skin-specific DC, T Cell)	28941	Immune - Skin for Regression	Human
IGKV1D-16	Inflammatory Cell (combined Aner/Act T, B Cell, DCl, Monocyte/MC, NK Cell, pDC, Plasma Cell, Skin-specific DC, T Cell)	28901	Immune - Skin for Regression	Human
IGKV1D-17	Inflammatory Cell (combined Aner/Act T, B Cell, DCl, Monocyte/MC, NK Cell, pDC, Plasma Cell, Skin-specific DC, T Cell)	28900	Immune - Skin for Regression	Human
IGKV1D-27	Inflammatory Cell (combined Aner/Act T, B Cell, DCl, Monocyte/MC, NK Cell, pDC, Plasma Cell, Skin-specific DC, T Cell)	28898	Immune - Skin for Regression	Human
IGKV1D-43	Inflammatory Cell (combined Aner/Act T, B Cell, DCl, Monocyte/MC, NK Cell, pDC, Plasma Cell, Skin-specific DC, T Cell)	28891	Immune - Skin for Regression	Human
IGKV1D-8	Inflammatory Cell (combined Aner/Act T, B Cell, DCl, Monocyte/MC, NK Cell, pDC, Plasma Cell, Skin-specific DC, T Cell)	28904	Immune - Skin for Regression	Human
IGKV2D-24	Inflammatory Cell (combined Aner/Act T, B Cell, DCl, Monocyte/MC, NK Cell, pDC, Plasma Cell, Skin-specific DC, T Cell)	28885	Immune - Skin for Regression	Human
IGKV2D-26	Inflammatory Cell (combined Aner/Act T, B Cell, DCl, Monocyte/MC, NK Cell, pDC, Plasma Cell, Skin-specific DC, T Cell)	28884	Immune - Skin for Regression	Human
IGKV3-20	Inflammatory Cell (combined Aner/Act T, B Cell, DCl, Monocyte/MC, NK Cell, pDC, Plasma Cell, Skin-specific DC, T Cell)	28912	Immune - Skin for Regression	Human
IGKV3-7	Inflammatory Cell (combined Aner/Act T, B Cell, DCl, Monocyte/MC, NK Cell, pDC, Plasma Cell, Skin-specific DC, T Cell)	28915	Immune - Skin for Regression	Human
IGKV3D-20	Inflammatory Cell (combined Aner/Act T, B Cell, DCl, Monocyte/MC, NK Cell, pDC, Plasma Cell, Skin-specific DC, T Cell)	28874	Immune - Skin for Regression	Human
IGKV3D-7	Inflammatory Cell (combined Aner/Act T, B Cell, DCl, Monocyte/MC, NK Cell, pDC, Plasma Cell, Skin-specific DC, T Cell)	28877	Immune - Skin for Regression	Human
IGKV4-1	Inflammatory Cell (combined Aner/Act T, B Cell, DCl, Monocyte/MC, NK Cell, pDC, Plasma Cell, Skin-specific DC, T Cell)	28908	Immune - Skin for Regression	Human
IGKV5-2	Inflammatory Cell (combined Aner/Act T, B Cell, DCl, Monocyte/MC, NK Cell, pDC, Plasma Cell, Skin-specific DC, T Cell)	28907	Immune - Skin for Regression	Human
IGL	Inflammatory Cell (combined Aner/Act T, B Cell, DCl, Monocyte/MC, NK Cell, pDC, Plasma Cell, Skin-specific DC, T Cell)	3535	Immune - Skin for Regression	Human
IGLC1	Inflammatory Cell (combined Aner/Act T, B Cell, DCl, Monocyte/MC, NK Cell, pDC, Plasma Cell, Skin-specific DC, T Cell)	3537	Immune - Skin for Regression	Human
IGLC2	Inflammatory Cell (combined Aner/Act T, B Cell, DCl, Monocyte/MC, NK Cell, pDC, Plasma Cell, Skin-specific DC, T Cell)	3538	Immune - Skin for Regression	Human
IGLC6	Inflammatory Cell (combined Aner/Act T, B Cell, DCl, Monocyte/MC, NK Cell, pDC, Plasma Cell, Skin-specific DC, T Cell)	3542	Immune - Skin for Regression	Human
IGLC7	Inflammatory Cell (combined Aner/Act T, B Cell, DCl, Monocyte/MC, NK Cell, pDC, Plasma Cell, Skin-specific DC, T Cell)	28834	Immune - Skin for Regression	Human
IGLJ3	Inflammatory Cell (combined Aner/Act T, B Cell, DCl, Monocyte/MC, NK Cell, pDC, Plasma Cell, Skin-specific DC, T Cell)	28831	Immune - Skin for Regression	Human
IGLJ6	Inflammatory Cell (combined Aner/Act T, B Cell, DCl, Monocyte/MC, NK Cell, pDC, Plasma Cell, Skin-specific DC, T Cell)	28828	Immune - Skin for Regression	Human
IGLL1	Inflammatory Cell (combined Aner/Act T, B Cell, DCl, Monocyte/MC, NK Cell, pDC, Plasma Cell, Skin-specific DC, T Cell)	3543	Immune - Skin for Regression	Human
IGLL3P	Inflammatory Cell (combined Aner/Act T, B Cell, DCl, Monocyte/MC, NK Cell, pDC, Plasma Cell, Skin-specific DC, T Cell)	91353	Immune - Skin for Regression	Human
IGLL5	Inflammatory Cell (combined Aner/Act T, B Cell, DCl, Monocyte/MC, NK Cell, pDC, Plasma Cell, Skin-specific DC, T Cell)	100423062	Immune - Skin for Regression	Human
IGLV@	Inflammatory Cell (combined Aner/Act T, B Cell, DCl, Monocyte/MC, NK Cell, pDC, Plasma Cell, Skin-specific DC, T Cell)	3546	Immune - Skin for Regression	Human
IGLV10-54	Inflammatory Cell (combined Aner/Act T, B Cell, DCl, Monocyte/MC, NK Cell, pDC, Plasma Cell, Skin-specific DC, T Cell)	28772	Immune - Skin for Regression	Human
IGLV1-36	Inflammatory Cell (combined Aner/Act T, B Cell, DCl, Monocyte/MC, NK Cell, pDC, Plasma Cell, Skin-specific DC, T Cell)	28826	Immune - Skin for Regression	Human
IGLV1-40	Inflammatory Cell (combined Aner/Act T, B Cell, DCl, Monocyte/MC, NK Cell, pDC, Plasma Cell, Skin-specific DC, T Cell)	28825	Immune - Skin for Regression	Human
IGLV1-44	Inflammatory Cell (combined Aner/Act T, B Cell, DCl, Monocyte/MC, NK Cell, pDC, Plasma Cell, Skin-specific DC, T Cell)	28823	Immune - Skin for Regression	Human
IGLV1-47	Inflammatory Cell (combined Aner/Act T, B Cell, DCl, Monocyte/MC, NK Cell, pDC, Plasma Cell, Skin-specific DC, T Cell)	28822	Immune - Skin for Regression	Human
IGLV1-50	Inflammatory Cell (combined Aner/Act T, B Cell, DCl, Monocyte/MC, NK Cell, pDC, Plasma Cell, Skin-specific DC, T Cell)	28821	Immune - Skin for Regression	Human
IGLV2-11	Inflammatory Cell (combined Aner/Act T, B Cell, DCl, Monocyte/MC, NK Cell, pDC, Plasma Cell, Skin-specific DC, T Cell)	28816	Immune - Skin for Regression	Human
IGLV2-14	Inflammatory Cell (combined Aner/Act T, B Cell, DCl, Monocyte/MC, NK Cell, pDC, Plasma Cell, Skin-specific DC, T Cell)	28815	Immune - Skin for Regression	Human
IGLV2-18	Inflammatory Cell (combined Aner/Act T, B Cell, DCl, Monocyte/MC, NK Cell, pDC, Plasma Cell, Skin-specific DC, T Cell)	28814	Immune - Skin for Regression	Human
IGLV2-23	Inflammatory Cell (combined Aner/Act T, B Cell, DCl, Monocyte/MC, NK Cell, pDC, Plasma Cell, Skin-specific DC, T Cell)	28813	Immune - Skin for Regression	Human
IGLV2-5	Inflammatory Cell (combined Aner/Act T, B Cell, DCl, Monocyte/MC, NK Cell, pDC, Plasma Cell, Skin-specific DC, T Cell)	28818	Immune - Skin for Regression	Human
IGLV2-8	Inflammatory Cell (combined Aner/Act T, B Cell, DCl, Monocyte/MC, NK Cell, pDC, Plasma Cell, Skin-specific DC, T Cell)	28817	Immune - Skin for Regression	Human
IGLV3-1	Inflammatory Cell (combined Aner/Act T, B Cell, DCl, Monocyte/MC, NK Cell, pDC, Plasma Cell, Skin-specific DC, T Cell)	28809	Immune - Skin for Regression	Human
IGLV3-10	Inflammatory Cell (combined Aner/Act T, B Cell, DCl, Monocyte/MC, NK Cell, pDC, Plasma Cell, Skin-specific DC, T Cell)	28803	Immune - Skin for Regression	Human
IGLV3-12	Inflammatory Cell (combined Aner/Act T, B Cell, DCl, Monocyte/MC, NK Cell, pDC, Plasma Cell, Skin-specific DC, T Cell)	28802	Immune - Skin for Regression	Human
IGLV3-16	Inflammatory Cell (combined Aner/Act T, B Cell, DCl, Monocyte/MC, NK Cell, pDC, Plasma Cell, Skin-specific DC, T Cell)	28799	Immune - Skin for Regression	Human
IGLV3-19	Inflammatory Cell (combined Aner/Act T, B Cell, DCl, Monocyte/MC, NK Cell, pDC, Plasma Cell, Skin-specific DC, T Cell)	28797	Immune - Skin for Regression	Human
IGLV3-21	Inflammatory Cell (combined Aner/Act T, B Cell, DCl, Monocyte/MC, NK Cell, pDC, Plasma Cell, Skin-specific DC, T Cell)	28796	Immune - Skin for Regression	Human
IGLV3-22	Inflammatory Cell (combined Aner/Act T, B Cell, DCl, Monocyte/MC, NK Cell, pDC, Plasma Cell, Skin-specific DC, T Cell)	28795	Immune - Skin for Regression	Human
IGLV3-25	Inflammatory Cell (combined Aner/Act T, B Cell, DCl, Monocyte/MC, NK Cell, pDC, Plasma Cell, Skin-specific DC, T Cell)	28793	Immune - Skin for Regression	Human
IGLV3-27	Inflammatory Cell (combined Aner/Act T, B Cell, DCl, Monocyte/MC, NK Cell, pDC, Plasma Cell, Skin-specific DC, T Cell)	28791	Immune - Skin for Regression	Human
IGLV3-9	Inflammatory Cell (combined Aner/Act T, B Cell, DCl, Monocyte/MC, NK Cell, pDC, Plasma Cell, Skin-specific DC, T Cell)	28804	Immune - Skin for Regression	Human
IGLV4-3	Inflammatory Cell (combined Aner/Act T, B Cell, DCl, Monocyte/MC, NK Cell, pDC, Plasma Cell, Skin-specific DC, T Cell)	28786	Immune - Skin for Regression	Human
IGLV4-60	Inflammatory Cell (combined Aner/Act T, B Cell, DCl, Monocyte/MC, NK Cell, pDC, Plasma Cell, Skin-specific DC, T Cell)	28785	Immune - Skin for Regression	Human
IGLV4-69	Inflammatory Cell (combined Aner/Act T, B Cell, DCl, Monocyte/MC, NK Cell, pDC, Plasma Cell, Skin-specific DC, T Cell)	28784	Immune - Skin for Regression	Human
IGLV5-37	Inflammatory Cell (combined Aner/Act T, B Cell, DCl, Monocyte/MC, NK Cell, pDC, Plasma Cell, Skin-specific DC, T Cell)	28783	Immune - Skin for Regression	Human
IGLV5-45	Inflammatory Cell (combined Aner/Act T, B Cell, DCl, Monocyte/MC, NK Cell, pDC, Plasma Cell, Skin-specific DC, T Cell)	28781	Immune - Skin for Regression	Human
IGLV5-48	Inflammatory Cell (combined Aner/Act T, B Cell, DCl, Monocyte/MC, NK Cell, pDC, Plasma Cell, Skin-specific DC, T Cell)	28780	Immune - Skin for Regression	Human
IGLV6-57	Inflammatory Cell (combined Aner/Act T, B Cell, DCl, Monocyte/MC, NK Cell, pDC, Plasma Cell, Skin-specific DC, T Cell)	28778	Immune - Skin for Regression	Human
IGLV7-43	Inflammatory Cell (combined Aner/Act T, B Cell, DCl, Monocyte/MC, NK Cell, pDC, Plasma Cell, Skin-specific DC, T Cell)	28776	Immune - Skin for Regression	Human
IGLV7-46	Inflammatory Cell (combined Aner/Act T, B Cell, DCl, Monocyte/MC, NK Cell, pDC, Plasma Cell, Skin-specific DC, T Cell)	28775	Immune - Skin for Regression	Human
IGLV8-61	Inflammatory Cell (combined Aner/Act T, B Cell, DCl, Monocyte/MC, NK Cell, pDC, Plasma Cell, Skin-specific DC, T Cell)	28774	Immune - Skin for Regression	Human
IGLV9-49	Inflammatory Cell (combined Aner/Act T, B Cell, DCl, Monocyte/MC, NK Cell, pDC, Plasma Cell, Skin-specific DC, T Cell)	28773	Immune - Skin for Regression	Human
IGLVI-56	Inflammatory Cell (combined Aner/Act T, B Cell, DCl, Monocyte/MC, NK Cell, pDC, Plasma Cell, Skin-specific DC, T Cell)	28766	Immune - Skin for Regression	Human
IGLVI-70	Inflammatory Cell (combined Aner/Act T, B Cell, DCl, Monocyte/MC, NK Cell, pDC, Plasma Cell, Skin-specific DC, T Cell)	28763	Immune - Skin for Regression	Human
MZB1	Inflammatory Cell (combined Aner/Act T, B Cell, DCl, Monocyte/MC, NK Cell, pDC, Plasma Cell, Skin-specific DC, T Cell)	51237	Immune - Skin for Regression	Human
PCLAF	Inflammatory Cell (combined Aner/Act T, B Cell, DCl, Monocyte/MC, NK Cell, pDC, Plasma Cell, Skin-specific DC, T Cell)	9768	Immune - Skin for Regression	Human
TNFRSF17	Inflammatory Cell (combined Aner/Act T, B Cell, DCl, Monocyte/MC, NK Cell, pDC, Plasma Cell, Skin-specific DC, T Cell)	608	Immune - Skin for Regression	Human
CLEC10A	Inflammatory Cell (combined Aner/Act T, B Cell, DCl, Monocyte/MC, NK Cell, pDC, Plasma Cell, Skin-specific DC, T Cell)	10462	Immune - Skin for Regression	Human
CLEC9A	Inflammatory Cell (combined Aner/Act T, B Cell, DCl, Monocyte/MC, NK Cell, pDC, Plasma Cell, Skin-specific DC, T Cell)	283420	Immune - Skin for Regression	Human
GPR31	Inflammatory Cell (combined Aner/Act T, B Cell, DCl, Monocyte/MC, NK Cell, pDC, Plasma Cell, Skin-specific DC, T Cell)	2853	Immune - Skin for Regression	Human
MRC1	Inflammatory Cell (combined Aner/Act T, B Cell, DCl, Monocyte/MC, NK Cell, pDC, Plasma Cell, Skin-specific DC, T Cell)	4360	Immune - Skin for Regression	Human
XCR1	Inflammatory Cell (combined Aner/Act T, B Cell, DCl, Monocyte/MC, NK Cell, pDC, Plasma Cell, Skin-specific DC, T Cell)	2829	Immune - Skin for Regression	Human
CD247	Inflammatory Cell (combined Aner/Act T, B Cell, DCl, Monocyte/MC, NK Cell, pDC, Plasma Cell, Skin-specific DC, T Cell)	919	Immune - Skin for Regression	Human
CD3D	Inflammatory Cell (combined Aner/Act T, B Cell, DCl, Monocyte/MC, NK Cell, pDC, Plasma Cell, Skin-specific DC, T Cell)	915	Immune - Skin for Regression	Human
CD3E	Inflammatory Cell (combined Aner/Act T, B Cell, DCl, Monocyte/MC, NK Cell, pDC, Plasma Cell, Skin-specific DC, T Cell)	916	Immune - Skin for Regression	Human
CD3G	Inflammatory Cell (combined Aner/Act T, B Cell, DCl, Monocyte/MC, NK Cell, pDC, Plasma Cell, Skin-specific DC, T Cell)	917	Immune - Skin for Regression	Human
CD8A	Inflammatory Cell (combined Aner/Act T, B Cell, DCl, Monocyte/MC, NK Cell, pDC, Plasma Cell, Skin-specific DC, T Cell)	925	Immune - Skin for Regression	Human
CD8B	Inflammatory Cell (combined Aner/Act T, B Cell, DCl, Monocyte/MC, NK Cell, pDC, Plasma Cell, Skin-specific DC, T Cell)	926	Immune - Skin for Regression	Human
TRAC	Inflammatory Cell (combined Aner/Act T, B Cell, DCl, Monocyte/MC, NK Cell, pDC, Plasma Cell, Skin-specific DC, T Cell)	28755	Immune - Skin for Regression	Human
TRAT1	Inflammatory Cell (combined Aner/Act T, B Cell, DCl, Monocyte/MC, NK Cell, pDC, Plasma Cell, Skin-specific DC, T Cell)	50852	Immune - Skin for Regression	Human
TRAV20	Inflammatory Cell (combined Aner/Act T, B Cell, DCl, Monocyte/MC, NK Cell, pDC, Plasma Cell, Skin-specific DC, T Cell)	28663	Immune - Skin for Regression	Human
TRBC1	Inflammatory Cell (combined Aner/Act T, B Cell, DCl, Monocyte/MC, NK Cell, pDC, Plasma Cell, Skin-specific DC, T Cell)	28639	Immune - Skin for Regression	Human
TRDC	Inflammatory Cell (combined Aner/Act T, B Cell, DCl, Monocyte/MC, NK Cell, pDC, Plasma Cell, Skin-specific DC, T Cell)	28526	Immune - Skin for Regression	Human
BAK1	Apoptotic Mitochondrial Changes	578	Mitochondria/Peroxisome	Human
BAX	Apoptotic Mitochondrial Changes	581	Mitochondria/Peroxisome	Human
BBC3	Apoptotic Mitochondrial Changes	27113	Mitochondria/Peroxisome	Human
BCL2L1	Apoptotic Mitochondrial Changes	598	Mitochondria/Peroxisome	Human
BID	Apoptotic Mitochondrial Changes	637	Mitochondria/Peroxisome	Human
CDKN2A	Apoptotic Mitochondrial Changes	1029	Mitochondria/Peroxisome	Human
GPX1	Apoptotic Mitochondrial Changes	2876	Mitochondria/Peroxisome	Human
IFI6	Apoptotic Mitochondrial Changes	2537	Mitochondria/Peroxisome	Human
PMAIP1	Apoptotic Mitochondrial Changes	5366	Mitochondria/Peroxisome	Human
SFN	Apoptotic Mitochondrial Changes	2810	Mitochondria/Peroxisome	Human
BNIP3	GO Mitochondrial Fission	664	Mitochondria/Peroxisome	Human
DCN	GO Mitochondrial Fission	1634	Mitochondria/Peroxisome	Human
DDHD1	GO Mitochondrial Fission	80821	Mitochondria/Peroxisome	Human
DDHD2	GO Mitochondrial Fission	23259	Mitochondria/Peroxisome	Human
DHODH	GO Mitochondrial Fission	1723	Mitochondria/Peroxisome	Human
DNM1	GO Mitochondrial Fission	1759	Mitochondria/Peroxisome	Human
DNM2	GO Mitochondrial Fission	1785	Mitochondria/Peroxisome	Human
DNM3	GO Mitochondrial Fission	26052	Mitochondria/Peroxisome	Human
FIS1	GO Mitochondrial Fission	51024	Mitochondria/Peroxisome	Human
GDAP1	GO Mitochondrial Fission	54332	Mitochondria/Peroxisome	Human
GGNBP1	GO Mitochondrial Fission	449520	Mitochondria/Peroxisome	Human
INF2	GO Mitochondrial Fission	64423	Mitochondria/Peroxisome	Human
LRRK2	GO Mitochondrial Fission	120892	Mitochondria/Peroxisome	Human
MAPT	GO Mitochondrial Fission	4137	Mitochondria/Peroxisome	Human
MARCHF5	GO Mitochondrial Fission	54708	Mitochondria/Peroxisome	Human
MFF	GO Mitochondrial Fission	56947	Mitochondria/Peroxisome	Human
MIEF1	GO Mitochondrial Fission	54471	Mitochondria/Peroxisome	Human
MIEF2	GO Mitochondrial Fission	125170	Mitochondria/Peroxisome	Human
MTFP1	GO Mitochondrial Fission	51537	Mitochondria/Peroxisome	Human
MTFR1	GO Mitochondrial Fission	9650	Mitochondria/Peroxisome	Human
MTFR1L	GO Mitochondrial Fission	56181	Mitochondria/Peroxisome	Human
MTFR2	GO Mitochondrial Fission	113115	Mitochondria/Peroxisome	Human
MUL1	GO Mitochondrial Fission	79594	Mitochondria/Peroxisome	Human
MX1	GO Mitochondrial Fission	4599	Mitochondria/Peroxisome	Human
MX2	GO Mitochondrial Fission	4600	Mitochondria/Peroxisome	Human
MYO19	GO Mitochondrial Fission	80179	Mitochondria/Peroxisome	Human
OPA1	GO Mitochondrial Fission	4976	Mitochondria/Peroxisome	Human
PINK1	GO Mitochondrial Fission	65018	Mitochondria/Peroxisome	Human
PPARGC1A	GO Mitochondrial Fission	10891	Mitochondria/Peroxisome	Human
PRKN	GO Mitochondrial Fission	5071	Mitochondria/Peroxisome	Human
SLC25A46	GO Mitochondrial Fission	91137	Mitochondria/Peroxisome	Human
STAT2	GO Mitochondrial Fission	6773	Mitochondria/Peroxisome	Human
TMEM135	GO Mitochondrial Fission	65084	Mitochondria/Peroxisome	Human
VPS35	GO Mitochondrial Fission	55737	Mitochondria/Peroxisome	Human
ACOT8	GO Peroxiome Fission	10005	Mitochondria/Peroxisome	Human
CRYZL2P-SEC16B	GO Peroxiome Fission	111240474	Mitochondria/Peroxisome	Human
DNM1L	GO Peroxiome Fission	10059	Mitochondria/Peroxisome	Human
PEX11A	GO Peroxiome Fission	8800	Mitochondria/Peroxisome	Human
PEX11B	GO Peroxiome Fission	8799	Mitochondria/Peroxisome	Human
PEX11G	GO Peroxiome Fission	92960	Mitochondria/Peroxisome	Human
SEC16B	GO Peroxiome Fission	89866	Mitochondria/Peroxisome	Human
MALSU1	Mitochondrial Large Ribosome	115416	Mitochondria/Peroxisome	Human
MRM1	Mitochondrial Large Ribosome	79922	Mitochondria/Peroxisome	Human
MRM3	Mitochondrial Large Ribosome	55178	Mitochondria/Peroxisome	Human
MRPL1	Mitochondrial Large Ribosome	65008	Mitochondria/Peroxisome	Human
MRPL10	Mitochondrial Large Ribosome	124995	Mitochondria/Peroxisome	Human
MRPL11	Mitochondrial Large Ribosome	65003	Mitochondria/Peroxisome	Human
MRPL12	Mitochondrial Large Ribosome	6182	Mitochondria/Peroxisome	Human
MRPL13	Mitochondrial Large Ribosome	28998	Mitochondria/Peroxisome	Human
MRPL14	Mitochondrial Large Ribosome	64928	Mitochondria/Peroxisome	Human
MRPL15	Mitochondrial Large Ribosome	29088	Mitochondria/Peroxisome	Human
MRPL16	Mitochondrial Large Ribosome	54948	Mitochondria/Peroxisome	Human
MRPL17	Mitochondrial Large Ribosome	63875	Mitochondria/Peroxisome	Human
MRPL18	Mitochondrial Large Ribosome	29074	Mitochondria/Peroxisome	Human
MRPL19	Mitochondrial Large Ribosome	9801	Mitochondria/Peroxisome	Human
MRPL2	Mitochondrial Large Ribosome	51069	Mitochondria/Peroxisome	Human
MRPL20	Mitochondrial Large Ribosome	55052	Mitochondria/Peroxisome	Human
MRPL21	Mitochondrial Large Ribosome	219927	Mitochondria/Peroxisome	Human
MRPL22	Mitochondrial Large Ribosome	29093	Mitochondria/Peroxisome	Human
MRPL23	Mitochondrial Large Ribosome	6150	Mitochondria/Peroxisome	Human
MRPL24	Mitochondrial Large Ribosome	79590	Mitochondria/Peroxisome	Human
MRPL27	Mitochondrial Large Ribosome	51264	Mitochondria/Peroxisome	Human
MRPL28	Mitochondrial Large Ribosome	10573	Mitochondria/Peroxisome	Human
MRPL3	Mitochondrial Large Ribosome	11222	Mitochondria/Peroxisome	Human
MRPL30	Mitochondrial Large Ribosome	51263	Mitochondria/Peroxisome	Human
MRPL32	Mitochondrial Large Ribosome	64983	Mitochondria/Peroxisome	Human
MRPL33	Mitochondrial Large Ribosome	9553	Mitochondria/Peroxisome	Human
MRPL34	Mitochondrial Large Ribosome	64981	Mitochondria/Peroxisome	Human
MRPL35	Mitochondrial Large Ribosome	51318	Mitochondria/Peroxisome	Human
MRPL36	Mitochondrial Large Ribosome	64979	Mitochondria/Peroxisome	Human
MRPL37	Mitochondrial Large Ribosome	51253	Mitochondria/Peroxisome	Human
MRPL38	Mitochondrial Large Ribosome	64978	Mitochondria/Peroxisome	Human
MRPL39	Mitochondrial Large Ribosome	54148	Mitochondria/Peroxisome	Human
MRPL4	Mitochondrial Large Ribosome	51073	Mitochondria/Peroxisome	Human
MRPL40	Mitochondrial Large Ribosome	64976	Mitochondria/Peroxisome	Human
MRPL41	Mitochondrial Large Ribosome	64975	Mitochondria/Peroxisome	Human
MRPL42	Mitochondrial Large Ribosome	28977	Mitochondria/Peroxisome	Human
MRPL43	Mitochondrial Large Ribosome	84545	Mitochondria/Peroxisome	Human
MRPL44	Mitochondrial Large Ribosome	65080	Mitochondria/Peroxisome	Human
MRPL45	Mitochondrial Large Ribosome	84311	Mitochondria/Peroxisome	Human
MRPL46	Mitochondrial Large Ribosome	26589	Mitochondria/Peroxisome	Human
MRPL47	Mitochondrial Large Ribosome	57129	Mitochondria/Peroxisome	Human
MRPL48	Mitochondrial Large Ribosome	51642	Mitochondria/Peroxisome	Human
MRPL49	Mitochondrial Large Ribosome	740	Mitochondria/Peroxisome	Human
MRPL50	Mitochondrial Large Ribosome	54534	Mitochondria/Peroxisome	Human
MRPL51	Mitochondrial Large Ribosome	51258	Mitochondria/Peroxisome	Human
MRPL52	Mitochondrial Large Ribosome	122704	Mitochondria/Peroxisome	Human
MRPL53	Mitochondrial Large Ribosome	116540	Mitochondria/Peroxisome	Human
MRPL54	Mitochondrial Large Ribosome	116541	Mitochondria/Peroxisome	Human
MRPL55	Mitochondrial Large Ribosome	128308	Mitochondria/Peroxisome	Human
MRPL57	Mitochondrial Large Ribosome	78988	Mitochondria/Peroxisome	Human
MRPL58	Mitochondrial Large Ribosome	3396	Mitochondria/Peroxisome	Human
MRPL9	Mitochondrial Large Ribosome	65005	Mitochondria/Peroxisome	Human
NSUN4	Mitochondrial Large Ribosome	387338	Mitochondria/Peroxisome	Human
METTL17	Mitochondrial Small Ribosome	64745	Mitochondria/Peroxisome	Human
MRPS10	Mitochondrial Small Ribosome	55173	Mitochondria/Peroxisome	Human
MRPS11	Mitochondrial Small Ribosome	64963	Mitochondria/Peroxisome	Human
MRPS12	Mitochondrial Small Ribosome	6183	Mitochondria/Peroxisome	Human
MRPS14	Mitochondrial Small Ribosome	63931	Mitochondria/Peroxisome	Human
MRPS15	Mitochondrial Small Ribosome	64960	Mitochondria/Peroxisome	Human
MRPS16	Mitochondrial Small Ribosome	51021	Mitochondria/Peroxisome	Human
MRPS17	Mitochondrial Small Ribosome	51373	Mitochondria/Peroxisome	Human
MRPS18A	Mitochondrial Small Ribosome	55168	Mitochondria/Peroxisome	Human
MRPS18B	Mitochondrial Small Ribosome	28973	Mitochondria/Peroxisome	Human
MRPS18C	Mitochondrial Small Ribosome	51023	Mitochondria/Peroxisome	Human
MRPS2	Mitochondrial Small Ribosome	51116	Mitochondria/Peroxisome	Human
MRPS21	Mitochondrial Small Ribosome	54460	Mitochondria/Peroxisome	Human
MRPS22	Mitochondrial Small Ribosome	56945	Mitochondria/Peroxisome	Human
MRPS23	Mitochondrial Small Ribosome	51649	Mitochondria/Peroxisome	Human
MRPS24	Mitochondrial Small Ribosome	64951	Mitochondria/Peroxisome	Human
MRPS25	Mitochondrial Small Ribosome	64432	Mitochondria/Peroxisome	Human
MRPS26	Mitochondrial Small Ribosome	64949	Mitochondria/Peroxisome	Human
MRPS27	Mitochondrial Small Ribosome	23107	Mitochondria/Peroxisome	Human
MRPS28	Mitochondrial Small Ribosome	28957	Mitochondria/Peroxisome	Human
MRPS30	Mitochondrial Small Ribosome	10884	Mitochondria/Peroxisome	Human
MRPS31	Mitochondrial Small Ribosome	10240	Mitochondria/Peroxisome	Human
MRPS33	Mitochondrial Small Ribosome	51650	Mitochondria/Peroxisome	Human
MRPS34	Mitochondrial Small Ribosome	65993	Mitochondria/Peroxisome	Human
MRPS35	Mitochondrial Small Ribosome	60488	Mitochondria/Peroxisome	Human
MRPS36	Mitochondrial Small Ribosome	92259	Mitochondria/Peroxisome	Human
MRPS5	Mitochondrial Small Ribosome	64969	Mitochondria/Peroxisome	Human
MRPS6	Mitochondrial Small Ribosome	64968	Mitochondria/Peroxisome	Human
MRPS7	Mitochondrial Small Ribosome	51081	Mitochondria/Peroxisome	Human
MRPS9	Mitochondrial Small Ribosome	64965	Mitochondria/Peroxisome	Human
CLUH	Mitochondrial Transcription	23277	Mitochondria/Peroxisome	Human
FASTKD5	Mitochondrial Transcription	60493	Mitochondria/Peroxisome	Human
LRPPRC	Mitochondrial Transcription	10128	Mitochondria/Peroxisome	Human
MTERF1	Mitochondrial Transcription	7978	Mitochondria/Peroxisome	Human
MTERF2	Mitochondrial Transcription	80298	Mitochondria/Peroxisome	Human
MTERF3	Mitochondrial Transcription	51001	Mitochondria/Peroxisome	Human
MTERF4	Mitochondrial Transcription	130916	Mitochondria/Peroxisome	Human
MTPAP	Mitochondrial Transcription	55149	Mitochondria/Peroxisome	Human
MTRES1	Mitochondrial Transcription	51250	Mitochondria/Peroxisome	Human
NT5M	Mitochondrial Transcription	56953	Mitochondria/Peroxisome	Human
POLG	Mitochondrial Transcription	5428	Mitochondria/Peroxisome	Human
POLG2	Mitochondrial Transcription	11232	Mitochondria/Peroxisome	Human
POLRMT	Mitochondrial Transcription	5442	Mitochondria/Peroxisome	Human
PRIMPOL	Mitochondrial Transcription	201973	Mitochondria/Peroxisome	Human
SSBP1	Mitochondrial Transcription	6742	Mitochondria/Peroxisome	Human
SUPV3L1	Mitochondrial Transcription	6832	Mitochondria/Peroxisome	Human
TEFM	Mitochondrial Transcription	79736	Mitochondria/Peroxisome	Human
TFAM	Mitochondrial Transcription	7019	Mitochondria/Peroxisome	Human
TFB1M	Mitochondrial Transcription	51106	Mitochondria/Peroxisome	Human
TFB2M	Mitochondrial Transcription	64216	Mitochondria/Peroxisome	Human
TOP1MT	Mitochondrial Transcription	116447	Mitochondria/Peroxisome	Human
AARS2	Mitochondrial Translation	57505	Mitochondria/Peroxisome	Human
C12orf65	Mitochondrial Translation	91574	Mitochondria/Peroxisome	Human
DARS2	Mitochondrial Translation	55157	Mitochondria/Peroxisome	Human
DDX28	Mitochondrial Translation	55794	Mitochondria/Peroxisome	Human
EARS2	Mitochondrial Translation	124454	Mitochondria/Peroxisome	Human
FARS2	Mitochondrial Translation	10667	Mitochondria/Peroxisome	Human
GATB	Mitochondrial Translation	5188	Mitochondria/Peroxisome	Human
GATC	Mitochondrial Translation	283459	Mitochondria/Peroxisome	Human
GFM1	Mitochondrial Translation	85476	Mitochondria/Peroxisome	Human
GFM2	Mitochondrial Translation	84340	Mitochondria/Peroxisome	Human
GRSF1	Mitochondrial Translation	2926	Mitochondria/Peroxisome	Human
GTPBP3	Mitochondrial Translation	84705	Mitochondria/Peroxisome	Human
GUF1	Mitochondrial Translation	60558	Mitochondria/Peroxisome	Human
HARS2	Mitochondrial Translation	23438	Mitochondria/Peroxisome	Human
HEMK1	Mitochondrial Translation	51409	Mitochondria/Peroxisome	Human
IARS2	Mitochondrial Translation	55699	Mitochondria/Peroxisome	Human
LARS2	Mitochondrial Translation	23395	Mitochondria/Peroxisome	Human
MARS2	Mitochondrial Translation	92935	Mitochondria/Peroxisome	Human
METAP1D	Mitochondrial Translation	254042	Mitochondria/Peroxisome	Human
MPV17L2	Mitochondrial Translation	84769	Mitochondria/Peroxisome	Human
MRM2	Mitochondrial Translation	29960	Mitochondria/Peroxisome	Human
MRRF	Mitochondrial Translation	92399	Mitochondria/Peroxisome	Human
MTFMT	Mitochondrial Translation	123263	Mitochondria/Peroxisome	Human
MTG1	Mitochondrial Translation	92170	Mitochondria/Peroxisome	Human
MTG2	Mitochondrial Translation	26164	Mitochondria/Peroxisome	Human
MTIF2	Mitochondrial Translation	4528	Mitochondria/Peroxisome	Human
MTIF3	Mitochondrial Translation	219402	Mitochondria/Peroxisome	Human
MTO1	Mitochondrial Translation	25821	Mitochondria/Peroxisome	Human
MTRF1	Mitochondrial Translation	9617	Mitochondria/Peroxisome	Human
MTRF1L	Mitochondrial Translation	54516	Mitochondria/Peroxisome	Human
NARS2	Mitochondrial Translation	79731	Mitochondria/Peroxisome	Human
PARS2	Mitochondrial Translation	25973	Mitochondria/Peroxisome	Human
PTCD1	Mitochondrial Translation	26024	Mitochondria/Peroxisome	Human
PTCD2	Mitochondrial Translation	79810	Mitochondria/Peroxisome	Human
PTCD3	Mitochondrial Translation	55037	Mitochondria/Peroxisome	Human
PTRH1	Mitochondrial Translation	138428	Mitochondria/Peroxisome	Human
PTRH2	Mitochondrial Translation	51651	Mitochondria/Peroxisome	Human
QRSL1	Mitochondrial Translation	55278	Mitochondria/Peroxisome	Human
RARS2	Mitochondrial Translation	57038	Mitochondria/Peroxisome	Human
RMND1	Mitochondrial Translation	55005	Mitochondria/Peroxisome	Human
SARS2	Mitochondrial Translation	54938	Mitochondria/Peroxisome	Human
TARS2	Mitochondrial Translation	80222	Mitochondria/Peroxisome	Human
TRIT1	Mitochondrial Translation	54802	Mitochondria/Peroxisome	Human
TRMT10C	Mitochondrial Translation	54931	Mitochondria/Peroxisome	Human
TRMT61B	Mitochondrial Translation	55006	Mitochondria/Peroxisome	Human
TRMU	Mitochondrial Translation	55687	Mitochondria/Peroxisome	Human
TRNT1	Mitochondrial Translation	51095	Mitochondria/Peroxisome	Human
TSFM	Mitochondrial Translation	10102	Mitochondria/Peroxisome	Human
TUFM	Mitochondrial Translation	7284	Mitochondria/Peroxisome	Human
VARS2	Mitochondrial Translation	57176	Mitochondria/Peroxisome	Human
WARS2	Mitochondrial Translation	10352	Mitochondria/Peroxisome	Human
YARS2	Mitochondrial Translation	51067	Mitochondria/Peroxisome	Human
LONP2	Peroxiome Biogenesis	83752	Mitochondria/Peroxisome	Human
PEX1	Peroxiome Biogenesis	5189	Mitochondria/Peroxisome	Human
PEX10	Peroxiome Biogenesis	5192	Mitochondria/Peroxisome	Human
PEX12	Peroxiome Biogenesis	5193	Mitochondria/Peroxisome	Human
PEX14	Peroxiome Biogenesis	5195	Mitochondria/Peroxisome	Human
PEX16	Peroxiome Biogenesis	9409	Mitochondria/Peroxisome	Human
PEX19	Peroxiome Biogenesis	5824	Mitochondria/Peroxisome	Human
PEX26	Peroxiome Biogenesis	55670	Mitochondria/Peroxisome	Human
PEX3	Peroxiome Biogenesis	8504	Mitochondria/Peroxisome	Human
PEX5L	Peroxiome Biogenesis	51555	Mitochondria/Peroxisome	Human
[truncated: 1,350 more rows]

## Sheet: Supp Data S4. DLE Metab Step
Supplemental Data 4. Stepwise regression coefficient and VIF summary tables for metabolism signatures in DLE with cell signature inputs.
Glycolysis
	Estimate	Std. Error	t value	Pr(>|t|)		Variables	Tolerance	VIF
Endothelial Cell	0.974829	0.258793	3.76683	0.00443804		Endothelial Cell	0.261158	3.82911
Fibroblast	-1.17953	0.344784	-3.42107	0.00761499		Fibroblast	0.290383	3.44372
GC B Cell	-0.680713	0.203849	-3.33931	0.00866973		GC B Cell	0.264905	3.77493
Inflammatory	0.879323	0.275752	3.18882	0.0110275		Inflammatory	0.161964	6.17422
Keratinocyte	0.455052	0.148601	3.06224	0.0135225		Keratinocyte	0.633546	1.57842
Granulocyte	-0.764176	0.311208	-2.45551	0.0364259		Granulocyte	0.239781	4.17046
Langerhans Cell	0.262943	0.131206	2.00405	0.0760542		Langerhans Cell	0.335461	2.98097
(Intercept)	0.0184849	0.0437132	0.422867	0.682317
Residual standard error: 0.1784 on 9 degrees of freedom
Multiple R-squared: 0.8247, Adjusted R-squared: 0.6883
F-statistic: 6.047 on 7 and 9 DF, p-value: 0.0078
PPP
	Estimate	Std. Error	t value	Pr(>|t|)		Variables	Tolerance	VIF
GC B Cell	-0.429651	0.0938954	-4.57585	0.000520051		GC B Cell	0.868212	1.15179
Fibroblast	-0.410324	0.156225	-2.62649	0.0209264		Fibroblast	0.983494	1.01678
Melanocyte	-0.151575	0.0839738	-1.80503	0.0942733		Melanocyte	0.881515	1.13441
(Intercept)	-0.00249033	0.0361148	-0.0689559	0.946074
Residual standard error: 0.1487 on 13 degrees of freedom
Multiple R-squared: 0.66, Adjusted R-squared: 0.5815
F-statistic: 8.412 on 3 and 13 DF, p-value: 0.002298
TCA Cycle
	Estimate	Std. Error	t value	Pr(>|t|)		Variables	Tolerance	VIF
GC B Cell	-0.493746	0.0871818	-5.66341	0.000308297		GC B Cell	0.599187	1.66893
Keratinocyte	-0.312314	0.0966415	-3.23168	0.0102949		Keratinocyte	0.61973	1.61361
Platelet	0.239851	0.118387	2.02599	0.0734085		Platelet	0.435071	2.29847
Granulocyte	-0.261758	0.147324	-1.77676	0.109335		Granulocyte	0.442672	2.25901
Fibroblast	-0.374622	0.239271	-1.56568	0.151865		Fibroblast	0.249455	4.00873
Endothelial Cell	0.252532	0.187259	1.34857	0.210429		Endothelial Cell	0.206361	4.84589
Langerhans Cell	0.0852761	0.0690252	1.23543	0.247945		Langerhans Cell	0.501464	1.99416
(Intercept)	-0.0407061	0.0281083	-1.44819	0.181489
Residual standard error: 0.1147 on 9 degrees of freedom
Multiple R-squared: 0.9344, Adjusted R-squared: 0.8834
F-statistic: 18.32 on 7 and 9 DF, p-value: 0.0001197
OXPHOS
	Estimate	Std. Error	t value	Pr(>|t|)		Variables	Tolerance	VIF
GC B Cell	-0.479898	0.132547	-3.62059	0.00677682		GC B Cell	0.538929	1.85553
Granulocyte	-0.705691	0.218078	-3.23596	0.0119497		Granulocyte	0.420011	2.38089
Platelet	0.539369	0.184459	2.92405	0.0191719		Platelet	0.372583	2.68396
Fibroblast	-0.867981	0.348117	-2.49336	0.0373262		Fibroblast	0.245008	4.0815
Endothelial Cell	0.585855	0.287306	2.03913	0.075776		Endothelial Cell	0.182256	5.4868
Keratinocyte	-0.258164	0.139372	-1.85234	0.101113		Keratinocyte	0.619491	1.61423
LDG	-0.333907	0.29045	-1.14962	0.283506		LDG	0.331937	3.01262
Langerhans Cell	-0.109711	0.0995878	-1.10165	0.30265		Langerhans Cell	0.500841	1.99664
(Intercept)	-0.0170764	0.0406009	-0.420591	0.685124
Residual standard error: 0.1654 on 8 degrees of freedom
Multiple R-squared: 0.9133,Adjusted R-squared: 0.8266
F-statistic: 10.53 on 8 and 8 DF, p-value: 0.001596
FAAO
	Estimate	Std. Error	t value	Pr(>|t|)		Variables	Tolerance	VIF
Inflammatory	-1.2047	0.249028	-4.83762	0.000324249		Inflammatory	0.749352	1.33449
Melanocyte	-0.549014	0.212096	-2.58852	0.0224904		Melanocyte	0.749848	1.3336
Fibroblast	-0.596827	0.361046	-1.65305	0.122254		Fibroblast	0.999235	1.00077
(Intercept)	-0.0736712	0.0841627	-0.875343	0.397273
Residual standard error: 0.3465 on 13 degrees of freedom
Multiple R-squared: 0.6647, Adjusted R-squared: 0.5873
F-statistic: 8.59 on 3 and 13 DF, p-value: 0.002106
FABO
	Estimate	Std. Error	t value	Pr(>|t|)		Variables	Tolerance	VIF
GC B Cell	-0.435927	0.163821	-2.661	0.0238582		GC B Cell	0.66955	1.49354
Granulocyte	-0.669044	0.292627	-2.28634	0.045295		Granulocyte	0.442694	2.2589
Endothelial Cell	0.678365	0.312125	2.17338	0.054856		Endothelial Cell	0.293065	3.41222
Fibroblast	-0.864901	0.411433	-2.10217	0.0618515		Fibroblast	0.332876	3.00413
Langerhans Cell	0.214025	0.121358	1.76358	0.108274		Langerhans Cell	0.640063	1.56235
Keratinocyte	-0.217469	0.189855	-1.14545	0.278697		Keratinocyte	0.633564	1.57837
(Intercept)	-0.0411573	0.0556941	-0.738989	0.476901
Residual standard error: 0.2279 on 10 degrees of freedom
Multiple R-squared: 0.7914, Adjusted R-squared: 0.6663
F-statistic: 6.324 on 6 and 10 DF, p-value: 0.005665
AA Metabolism
	Estimate	Std. Error	t value	Pr(>|t|)
(Intercept)	-0.0106083	0.0568449	-0.186617	0.854461
GC B Cell	-0.344269	0.137868	-2.49709	0.0246467
Residual standard error: 0.2344 on 15 degrees of freedom
Multiple R-squared: 0.2936, Adjusted R-squared: 0.2465
F-statistic: 6.235 on 1 and 15 DF, p-value: 0.02465

## Sheet: Supp Data S5. LN GL Metab Step
Supplemental Data 5. Stepwise regression coefficient and VIF summary tables for metabolism signatures in LN GL with cell signature inputs.
Glycolysis
	Estimate	Std. Error	t value	Pr(>|t|)		Variables	Tolerance	VIF
Monocyte/Myeloid Cell	0.72342	0.149307	4.84518	2.27376e-05		Monocyte/Myeloid Cell	0.32332	3.09291
pDC	-0.702834	0.159661	-4.40204	8.78607e-05		pDC	0.317918	3.14547
Kidney Cell	0.499903	0.14045	3.5593	0.00104153		Kidney Cell	0.466399	2.14409
Endothelial Cell	-0.312245	0.106307	-2.93719	0.00566985		Endothelial Cell	0.537175	1.86159
Mesangial Cell	0.624059	0.229005	2.7251	0.00975967		Mesangial Cell	0.630799	1.58529
B Cell	0.233106	0.152717	1.5264	0.135415		B Cell	0.616628	1.62172
(Intercept)	0.031131	0.0352689	0.882676	0.38311
Residual standard error: 0.2308 on 37 degrees of freedom
Multiple R-squared: 0.6714, Adjusted R-squared: 0.6181
F-statistic: 12.6 on 6 and 37 DF, p-value: 1.083e-07
PPP
	Estimate	Std. Error	t value	Pr(>|t|)		Variables	Tolerance	VIF
Podocyte	-0.420535	0.073573	-5.71588	1.66623e-06		Podocyte	0.406334	2.46103
Dendritic Cell	-0.390347	0.0795008	-4.90998	1.97756e-05		Dendritic Cell	0.317101	3.15357
Fibroblast	0.594365	0.175314	3.3903	0.00170688		Fibroblast	0.678548	1.47374
pDC	-0.286573	0.117288	-2.44333	0.0195865		pDC	0.300395	3.32895
T Cell	0.0904419	0.0618951	1.46121	0.152631		T Cell	0.65878	1.51796
Endothelial Cell	0.125727	0.0875432	1.43617	0.159588		Endothelial Cell	0.403912	2.47579
Mesangial Cell	0.242058	0.176321	1.37282	0.178299		Mesangial Cell	0.542574	1.84307
(Intercept)	-0.0203076	0.0258207	-0.786483	0.436731
Residual standard error: 0.1648 on 36 degrees of freedom
Multiple R-squared: 0.6546, Adjusted R-squared: 0.5875
F-statistic: 9.748 on 7 and 36 DF, p-value: 9.463e-07
TCA Cycle
	Estimate	Std. Error	t value	Pr(>|t|)		Variables	Tolerance	VIF
Kidney Cell	1.04396	0.0868384	12.0218	2.41569e-14		Kidney Cell	0.593062	1.68616
Mesangial Cell	0.514681	0.172952	2.97587	0.00512451		Mesangial Cell	0.537594	1.86014
Fibroblast	-0.370449	0.158328	-2.33976	0.0248008		Fibroblast	0.793111	1.26086
Granulocyte	-0.142461	0.0740868	-1.92289	0.0622161		Granulocyte	0.815537	1.22619
T Cell	-0.104612	0.0632744	-1.65331	0.106729		T Cell	0.600941	1.66406
B Cell	0.17761	0.116652	1.52256	0.136369		B Cell	0.51373	1.94655
(Intercept)	0.0118453	0.0251035	0.471859	0.639799
Residual standard error: 0.1609 on 37 degrees of freedom
Multiple R-squared: 0.8376, Adjusted R-squared: 0.8112
F-statistic: 31.8 on 6 and 37 DF, p-value: 3.573e-13
OXPHOS
	Estimate	Std. Error	t value	Pr(>|t|)		Variables	Tolerance	VIF
Monocyte/Myeloid Cell	-0.583976	0.179954	-3.24514	0.00249347		Monocyte/Myeloid Cell	0.190417	5.25164
pDC	0.468223	0.173352	2.701	0.0103677		pDC	0.230721	4.33424
B Cell	-0.279097	0.143754	-1.94149	0.059843		B Cell	0.595372	1.67962
Podocyte	-0.227956	0.119952	-1.9004	0.065194		Podocyte	0.256479	3.89896
Endothelial Cell	-0.164172	0.111918	-1.4669	0.150853		Endothelial Cell	0.414646	2.4117
Kidney Cell	0.19473	0.138849	1.40245	0.169115		Kidney Cell	0.408268	2.44937
(Intercept)	-0.0403898	0.0330112	-1.22352	0.22887
Residual standard error: 0.2135 on 37 degrees of freedom
Multiple R-squared: 0.593, Adjusted R-squared: 0.527
F-statistic: 8.985 on 6 and 37 DF, p-value: 4.515e-06
FAAO
	Estimate	Std. Error	t value	Pr(>|t|)		Variables	Tolerance	VIF
Kidney Cell	1.32372	0.119801	11.0493	1.98525e-13		Kidney Cell	0.809653	1.2351
Plasma Cell	-0.540664	0.101933	-5.30409	5.11727e-06		Plasma Cell	0.68549	1.45881
B Cell	0.546672	0.190288	2.87286	0.00662178		B Cell	0.501637	1.99347
Dendritic Cell	0.226919	0.095277	2.38167	0.0223463		Dendritic Cell	0.546885	1.82854
Platelet	-0.159948	0.0886559	-1.80415	0.0791395		Platelet	0.86789	1.15222
(Intercept)	0.00189286	0.0393813	0.048065	0.961916
Residual standard error: 0.2594 on 38 degrees of freedom
Multiple R-squared: 0.8228, Adjusted R-squared: 0.7995
F-statistic: 35.28 on 5 and 38 DF, p-value: 2.739e-13
FABO
	Estimate	Std. Error	t value	Pr(>|t|)		Variables	Tolerance	VIF
Kidney Cell	0.973406	0.0759982	12.8083	1.4958e-15		Kidney Cell	0.600106	1.66637
Plasma Cell	-0.19476	0.0527463	-3.69239	0.000678637		Plasma Cell	0.763602	1.30958
Endothelial Cell	0.162245	0.0602069	2.69479	0.0103369		Endothelial Cell	0.630936	1.58495
B Cell	0.226496	0.0891796	2.53977	0.0151899		B Cell	0.68124	1.46791
(Intercept)	-0.00684216	0.0213917	-0.319851	0.750788
Residual standard error: 0.1417 on 39 degrees of freedom
Multiple R-squared: 0.8563, Adjusted R-squared: 0.8415
F-statistic: 58.08 on 4 and 39 DF, p-value: 6.617e-16
AA Metabolism
	Estimate	Std. Error	t value	Pr(>|t|)		Variables	Tolerance	VIF
Kidney Cell	1.15115	0.10908	10.5533	2.88555e-12		Kidney Cell	0.38953	2.56719
Plasma Cell	-0.212844	0.0784873	-2.71183	0.0104183		Plasma Cell	0.461156	2.16846
Monocyte/Myeloid Cell	0.304963	0.13081	2.33135	0.025799		Monocyte/Myeloid Cell	0.2122	4.71254
Endothelial Cell	-0.151994	0.079989	-1.90018	0.0659163		Endothelial Cell	0.477984	2.09212
Mesangial Cell	0.336054	0.186127	1.80551	0.079856		Mesangial Cell	0.481054	2.07877
T Cell	-0.122087	0.069866	-1.74744	0.0895888		T Cell	0.510815	1.95765
Fibroblast	-0.312287	0.183614	-1.70078	0.0981146		Fibroblast	0.611144	1.63627
B Cell	0.205	0.120824	1.69669	0.0988943		B Cell	0.496274	2.01502
Granulocyte	-0.120075	0.0883345	-1.35932	0.182993		Granulocyte	0.594527	1.68201
(Intercept)	0.039059	0.0260078	1.50182	0.142375
Residual standard error: 0.1638 on 34 degrees of freedom
Multiple R-squared: 0.8726, Adjusted R-squared: 0.8389
F-statistic: 25.88 on 9 and 34 DF, p-value: 1.046e-12

## Sheet: Supp Data S6. LN TI Metab Step
Supplemental Data 6. Stepwise regression coefficient and VIF summary tables for metabolism signatures in LN TI with cell signature inputs.
Glycolysis
	Estimate	Std. Error	t value	Pr(>|t|)		Variables	Tolerance	VIF
Kidney Cell	1.178	0.287606	4.09588	0.000219665		Kidney Cell	0.259685	3.85082
Monocyte/Myeloid Cell	0.531025	0.198516	2.67497	0.0110635		Monocyte/Myeloid Cell	0.222844	4.48745
Fibroblast	-0.427384	0.180249	-2.37107	0.0230556		Fibroblast	0.579718	1.72498
Collecting Duct	0.31072	0.136907	2.26956	0.0291538		Collecting Duct	0.399551	2.50281
pDC	-0.339344	0.159317	-2.12999	0.0398877		pDC	0.405134	2.46832
Proximal Tubule	-0.350455	0.180443	-1.9422	0.059755		Proximal Tubule	0.237593	4.20888
Granulocyte	0.226827	0.131223	1.72855	0.0922267		Granulocyte	0.683529	1.463
(Intercept)	-0.00894218	0.0365486	-0.244665	0.808067
Residual standard error: 0.2377 on 37 degrees of freedom
Multiple R-squared: 0.572, Adjusted R-squared: 0.491
F-statistic: 7.065 on 7 and 37 DF, p-value: 2.295e-05
PPP
	Estimate	Std. Error	t value	Pr(>|t|)		Variables	Tolerance	VIF
Loop of Henle	-0.210657	0.0968601	-2.17486	0.0356121		Loop of Henle	0.846724	1.18102
Fibroblast	-0.360782	0.170173	-2.12009	0.0402515		Fibroblast	0.741978	1.34775
Proximal Tubule	-0.162414	0.111908	-1.45133	0.154487		Proximal Tubule	0.704693	1.41906
T Cell	0.123341	0.0893188	1.38091	0.174974		T Cell	0.698499	1.43164
(Intercept)	-0.0279293	0.0380445	-0.734123	0.467156
Residual standard error: 0.2539 on 40 degrees of freedom
Multiple R-squared: 0.2382, Adjusted R-squared: 0.162
F-statistic: 3.127 on 4 and 40 DF, p-value: 0.02498
TCA Cycle
	Estimate	Std. Error	t value	Pr(>|t|)		Variables	Tolerance	VIF
Proximal Tubule	0.440218	0.0866125	5.08262	9.64676e-06		Proximal Tubule	0.362142	2.76135
Fibroblast	-0.467018	0.0960842	-4.86051	1.94307e-05		Fibroblast	0.716455	1.39576
pDC	-0.28046	0.0804156	-3.48764	0.00122291		pDC	0.558435	1.79072
Kidney Cell	0.395864	0.147623	2.68158	0.0106864		Kidney Cell	0.346147	2.88894
Granulocyte	0.157767	0.0703292	2.24326	0.0306338		Granulocyte	0.835676	1.19664
(Intercept)	-0.0284722	0.021542	-1.3217	0.193968
Residual standard error: 0.1409 on 39 degrees of freedom
Multiple R-squared: 0.9001, Adjusted R-squared: 0.8873
F-statistic: 70.29 on 5 and 39 DF, p-value: < 2.2e-16
OXPHOS
	Estimate	Std. Error	t value	Pr(>|t|)		Variables	Tolerance	VIF
Monocyte/Myeloid Cell	-0.561616	0.163147	-3.44238	0.00139035		Monocyte/Myeloid Cell	0.395445	2.5288
Granulocyte	0.310763	0.125837	2.46958	0.0180098		Granulocyte	0.890884	1.12248
Distal Tubule	-0.232245	0.116636	-1.9912	0.0534972		Distal Tubule	0.789079	1.2673
pDC	-0.308148	0.171158	-1.80037	0.0795398		pDC	0.420712	2.37692
Proximal Tubule	0.157323	0.11793	1.33403	0.189932		Proximal Tubule	0.666676	1.49998
(Intercept)	-0.0275088	0.0398466	-0.690367	0.494052
Residual standard error: 0.2603 on 39 degrees of freedom
Multiple R-squared: 0.6148, Adjusted R-squared: 0.5654
F-statistic: 12.45 on 5 and 39 DF, p-value: 2.988e-07
FAAO
	Estimate	Std. Error	t value	Pr(>|t|)		Variables	Tolerance	VIF
Kidney Cell	0.956795	0.286949	3.33438	0.00185174		Kidney Cell	0.339458	2.94587
Endothelial Cell	-0.27728	0.103216	-2.6864	0.0104678		Endothelial Cell	0.886966	1.12744
Monocyte/Myeloid Cell	-0.268791	0.139175	-1.93132	0.0605513		Monocyte/Myeloid Cell	0.589958	1.69503
Proximal Tubule	0.219375	0.160583	1.36611	0.179535		Proximal Tubule	0.390359	2.56175
(Intercept)	0.00807277	0.0406067	0.198804	0.843423
Residual standard error: 0.2712 on 40 degrees of freedom
Multiple R-squared: 0.7172, Adjusted R-squared: 0.6889
F-statistic: 25.36 on 4 and 40 DF, p-value: 1.642e-10
FABO
	Estimate	Std. Error	t value	Pr(>|t|)		Variables	Tolerance	VIF
Monocyte/Myeloid Cell	-0.468741	0.0888888	-5.27335	5.26896e-06		Monocyte/Myeloid Cell	0.379263	2.63669
Kidney Cell	0.569113	0.147433	3.86013	0.000415038		Kidney Cell	0.337205	2.96556
Proximal Tubule	0.242142	0.0935864	2.58737	0.0135139		Proximal Tubule	0.30139	3.31796
Collecting Duct	-0.168581	0.0750846	-2.24521	0.0304975		Collecting Duct	0.453281	2.20614
T Cell	0.101202	0.0551631	1.83459	0.0742028		T Cell	0.547759	1.82562
(Intercept)	0.0188564	0.0210699	0.894945	0.376307
Residual standard error: 0.1389 on 39 degrees of freedom
Multiple R-squared: 0.8954, Adjusted R-squared: 0.882
F-statistic: 66.79 on 5 and 39 DF, p-value: < 2.2e-16
AA Metabolism
	Estimate	Std. Error	t value	Pr(>|t|)		Variables	Tolerance	VIF
Proximal Tubule	0.581128	0.109918	5.28692	6.23628e-06		Proximal Tubule	0.258387	3.87017
B Cell	0.441929	0.147928	2.98747	0.00503963		B Cell	0.256759	3.8947
Fibroblast	-0.320217	0.115069	-2.78283	0.00852822		Fibroblast	0.574047	1.74202
Plasma Cell	-0.220907	0.089294	-2.47393	0.0182135		Plasma Cell	0.314153	3.18317
pDC	-0.210084	0.0972181	-2.16096	0.037428		pDC	0.439065	2.27757
Kidney Cell	0.385029	0.22623	1.70194	0.0973893		Kidney Cell	0.169372	5.90417
Distal Tubule	0.136652	0.0827176	1.65203	0.107225		Distal Tubule	0.528237	1.89309
Granulocyte	0.107891	0.0791262	1.36354	0.18118		Granulocyte	0.758643	1.31814
(Intercept)	-0.00229646	0.0232252	-0.098878	0.921784
Residual standard error: 0.151 on 36 degrees of freedom
Multiple R-squared: 0.9145, Adjusted R-squared: 0.8955
F-statistic: 48.15 on 8 and 36 DF, p-value: < 2.2e-16

## Sheet: Supp Data S7. DLE MitoPerox
Supplemental Data 7. Stepwise regression coefficient and VIF summary tables for mitochondrial/peroxisomal signatures in DLE with cell signature inputs.
Mitochondrial Transcription
	Estimate	Std. Error	t value	Pr(>|t|)		Variables	Tolerance	VIF
Fibroblast	-0.685436	0.136962	-5.00457	0.00039964		Fibroblast	0.959149	1.04259
Inflammatory	-0.363646	0.109214	-3.32966	0.00671533		Inflammatory	0.538168	1.85816
Langerhans Cell	-0.16457	0.0737365	-2.23187	0.0473709		Langerhans Cell	0.55361	1.80633
Platelet	0.220868	0.100785	2.19148	0.0508372		Platelet	0.75629	1.32224
Melanocyte	0.130277	0.0794731	1.63926	0.129416		Melanocyte	0.737718	1.35553
(Intercept)	0.0122333	0.0314078	0.389499	0.704342
Residual standard error: 0.1288 on 11 degrees of freedom
Multiple R-squared: 0.8415, Adjusted R-squared: 0.7695
F-statistic: 11.68 on 5 and 11 DF, p-value: 0.0004227
Mitochondrial Translation
	Estimate	Std. Error	t value	Pr(>|t|)		Variables	Tolerance	VIF
Fibroblast	-0.921233	0.214161	-4.30159	0.00261015		Fibroblast	0.294833	3.39175
Granulocyte	-0.54275	0.149674	-3.62621	0.00672186		Granulocyte	0.406085	2.46254
Endothelial Cell	0.566563	0.185237	3.05859	0.0156161		Endothelial Cell	0.199684	5.0079
GC B Cell	-0.286019	0.129072	-2.21596	0.0575439		GC B Cell	0.258841	3.86338
Inflammatory	0.289068	0.14661	1.97167	0.0841257		Inflammatory	0.224449	4.45535
Keratinocyte	-0.171502	0.092698	-1.85011	0.101459		Keratinocyte	0.637782	1.56793
Melanocyte	0.120635	0.0805341	1.49793	0.172528		Melanocyte	0.539935	1.85207
Platelet	0.12325	0.111546	1.10492	0.301313		Platelet	0.464031	2.15503
(Intercept)	-0.0122392	0.0273757	-0.447082	0.666672
Residual standard error: 0.1116 on 8 degrees of freedom
Multiple R-squared: 0.8729, Adjusted R-squared: 0.7459
F-statistic: 6.87 on 8 and 8 DF, p-value: 0.006625
Mitochondrial Small Ribosome
	Estimate	Std. Error	t value	Pr(>|t|)		Variables	Tolerance	VIF
Fibroblast	-1.15953	0.328755	-3.52703	0.00547382		Fibroblast	0.347647	2.87648
Granulocyte	-0.665761	0.221858	-3.00084	0.0133246		Granulocyte	0.513551	1.94723
GC B Cell	-0.386869	0.139613	-2.77101	0.0197531		GC B Cell	0.614711	1.62678
Endothelial Cell	0.666237	0.289806	2.29891	0.0443364		Endothelial Cell	0.226678	4.41154
Platelet	0.411451	0.189917	2.16647	0.0554998		Platelet	0.444783	2.24829
Langerhans Cell	-0.14254	0.104161	-1.36846	0.201125		Langerhans Cell	0.579366	1.72602
(Intercept)	-0.0365228	0.0455675	-0.801511	0.441465
Residual standard error: 0.1861 on 10 degrees of freedom
Multiple R-squared: 0.8321, Adjusted R-squared: 0.7313
F-statistic: 8.259 on 6 and 10 DF, p-value: 0.002075
Mitochondrial Large Ribosome
	Estimate	Std. Error	t value	Pr(>|t|)		Variables	Tolerance	VIF
Fibroblast	-1.25297	0.319979	-3.9158	0.00288596		Fibroblast	0.346884	2.88281
Granulocyte	-0.63381	0.206252	-3.07298	0.0117807		Granulocyte	0.56167	1.78041
GC B Cell	-0.388994	0.1438	-2.7051	0.0221189		GC B Cell	0.547706	1.8258
Endothelial Cell	0.57266	0.297125	1.92733	0.0827989		Endothelial Cell	0.203839	4.90583
Platelet	0.264478	0.172804	1.53051	0.156889		Platelet	0.507826	1.96918
Melanocyte	-0.18163	0.119363	-1.52166	0.159065		Melanocyte	0.645554	1.54906
(Intercept)	-0.017917	0.0443565	-0.403932	0.694766
Residual standard error: 0.1809 on 10 degrees of freedom
Multiple R-squared: 0.8297, Adjusted R-squared: 0.7276
F-statistic: 8.122 on 6 and 10 DF, p-value: 0.00221
Mitochondrial Fission
	Estimate	Std. Error	t value	Pr(>|t|)		Variables	Tolerance	VIF
Endothelial Cell	0.351367	0.0986415	3.56206	0.0051635		Endothelial Cell	0.487759	2.05019
Inflammatory	-0.246962	0.0864163	-2.85782	0.0170203		Inflammatory	0.447489	2.23469
Melanocyte	-0.145264	0.0649639	-2.23607	0.0493321		Melanocyte	0.574755	1.73987
Langerhans Cell	-0.0951846	0.0482412	-1.9731	0.0767484		Langerhans Cell	0.673332	1.48515
Fibroblast	-0.154261	0.134982	-1.14282	0.279735		Fibroblast	0.51408	1.94522
Keratinocyte	-0.0855078	0.0754948	-1.13263	0.283796		Keratinocyte	0.666046	1.5014
(Intercept)	-0.00537993	0.022709	-0.236907	0.817511
Residual standard error: 0.09291 on 10 degrees of freedom
Multiple R-squared: 0.8074, Adjusted R-squared: 0.6918
F-statistic: 6.987 on 6 and 10 DF, p-value: 0.003926
Apoptotic Mitochondrial Changes
	Estimate	Std. Error	t value	Pr(>|t|)		Variables	Tolerance	VIF
Granulocyte	0.699404	0.162765	4.29701	0.00156881		Granulocyte	0.505322	1.97894
Inflammatory	0.409	0.143408	2.852	0.0171911		Inflammatory	0.345208	2.8968
Langerhans Cell	-0.236547	0.0837929	-2.823	0.0180675		Langerhans Cell	0.47414	2.10908
Endothelial Cell	-0.26085	0.138271	-1.88651	0.08857		Endothelial Cell	0.527371	1.8962
Keratinocyte	0.190965	0.103002	1.85399	0.0934311		Keratinocyte	0.76016	1.31551
Melanocyte	-0.117308	0.0944742	-1.2417	0.242682		Melanocyte	0.577374	1.73198
(Intercept)	0.00695052	0.0331302	0.209794	0.838041
Residual standard error: 0.1354 on 10 degrees of freedom
Multiple R-squared: 0.9201, Adjusted R-squared: 0.8722
F-statistic: 19.2 on 6 and 10 DF, p-value: 5.956e-05
Peroxisome Biogenesis
	Estimate	Std. Error	t value	Pr(>|t|)		Variables	Tolerance	VIF
Inflammatory	-0.373987	0.157028	-2.38166	0.0346578		Inflammatory	0.834286	1.19863
LDG	-0.732664	0.342474	-2.13933	0.0536554		LDG	0.463651	2.15679
Fibroblast	-0.573149	0.307332	-1.86492	0.0868249		Fibroblast	0.610469	1.63808
Endothelial Cell	0.496322	0.302835	1.63892	0.127164		Endothelial Cell	0.318572	3.139
(Intercept)	-0.0243309	0.0559982	-0.434495	0.67164
Residual standard error: 0.2305 on 12 degrees of freedom
Multiple R-squared: 0.6158, Adjusted R-squared: 0.4877
F-statistic: 4.808 on 4 and 12 DF, p-value: 0.0151
Peroxisome Fission
	Estimate	Std. Error	t value	Pr(>|t|)		Variables	Tolerance	VIF
LDG	-1.17824	0.378209	-3.11531	0.00893235		LDG	0.568542	1.75889
Platelet	0.600595	0.247977	2.42198	0.0322007		Platelet	0.598733	1.67019
Melanocyte	-0.335235	0.1809	-1.85315	0.0885994		Melanocyte	0.68238	1.46546
Inflammatory	-0.289431	0.207273	-1.39638	0.187895		Inflammatory	0.716085	1.39648
(Intercept)	-0.0168917	0.0690526	-0.244621	0.810883
Residual standard error: 0.2819 on 12 degrees of freedom
Multiple R-squared: 0.5261, Adjusted R-squared: 0.3682
F-statistic: 3.331 on 4 and 12 DF, p-value: 0.04707

## Sheet: Supp Data S8. LN GL MitoPerox
Supplemental Data 8. Stepwise regression coefficient and VIF summary tables for mitochondrial/peroxisomal signatures in LN GL with cell signature inputs.
Mitochondrial Transcription
	Estimate	Std. Error	t value	Pr(>|t|)		Variables	Tolerance	VIF
B Cell	0.46103	0.140644	3.27798	0.00216795		B.Cell	0.720149	1.3886
Monocyte/Myeloid Cell	-0.321593	0.133579	-2.40752	0.0207658		Monocyte.Myeloid.Cell	0.400121	2.49924
Podocyte	-0.221459	0.094556	-2.3421	0.0242407		Podocyte	0.477887	2.09255
(Intercept)	-0.0395633	0.0347498	-1.13852	0.261677
Residual standard error: 0.2297 on 40 degrees of freedom
Multiple R-squared: 0.2918, Adjusted R-squared: 0.2387
F-statistic: 5.495 on 3 and 40 DF, p-value: 0.002947
Mitochondrial Translation
	Estimate	Std. Error	t value	Pr(>|t|)		Variables	Tolerance	VIF
Podocyte	-0.466414	0.0852042	-5.47407	3.81299e-06		Podocyte	0.254484	3.92952
Monocyte/Myeloid Cell	-0.489522	0.115952	-4.22178	0.000163591		Monocyte.Myeloid.Cell	0.229611	4.35519
B Cell	0.361279	0.117498	3.07476	0.00406949		B.Cell	0.446153	2.24138
Plasma Cell	-0.164758	0.0800808	-2.05739	0.0471588		Plasma.Cell	0.376625	2.65516
Endothelial Cell	0.14614	0.0727828	2.0079	0.0524223		Endothelial.Cell	0.490836	2.03734
Dendritic Cell	-0.136578	0.0701228	-1.94769	0.0595087		Dendritic.Cell	0.342362	2.92089
T Cell	0.123403	0.0659452	1.8713	0.0696816		T.Cell	0.487471	2.05141
Platelet	-0.098112	0.0528305	-1.85711	0.0717271		Platelet	0.828786	1.20658
(Intercept)	-0.0106236	0.023004	-0.461817	0.64707
Residual standard error: 0.151 on 35 degrees of freedom
Multiple R-squared: 0.5439, Adjusted R-squared: 0.4397
F-statistic: 5.218 on 8 and 35 DF, p-value: 0.0002457
Mitochondrial Small Ribosome
	Estimate	Std. Error	t value	Pr(>|t|)		Variables	Tolerance	VIF
pDC	0.550018	0.170684	3.22244	0.00265242		pDC	0.297361	3.36292
Endothelial Cell	-0.262339	0.128754	-2.03752	0.048797		Endothelial.Cell	0.39145	2.5546
Dendritic Cell	-0.182821	0.0989502	-1.8476	0.0726666		Dendritic.Cell	0.429117	2.33037
Podocyte	-0.220525	0.124266	-1.77463	0.0841879		Podocyte	0.298597	3.349
Fibroblast	-0.371512	0.234209	-1.58624	0.121195		Fibroblast	0.797025	1.25467
Monocyte/Myeloid Cell	-0.27062	0.17627	-1.53526	0.133229		Monocyte.Myeloid.Cell	0.247967	4.03279
(Intercept)	-0.0278932	0.0371962	-0.749893	0.458061
Residual standard error: 0.2386 on 37 degrees of freedom
Multiple R-squared: 0.4261, Adjusted R-squared: 0.333
F-statistic: 4.578 on 6 and 37 DF, p-value: 0.001439
Mitochondrial Large Ribosome
	Estimate	Std. Error	t value	Pr(>|t|)		Variables	Tolerance	VIF
Monocyte/Myeloid Cell	-0.480916	0.148315	-3.24253	0.00239236		Monocyte.Myeloid.Cell	0.335373	2.98175
Podocyte	-0.288436	0.0990195	-2.91292	0.00583338		Podocyte	0.450292	2.22078
pDC	0.320013	0.144211	2.21906	0.0322194		pDC	0.398859	2.50715
(Intercept)	-0.0406254	0.0357117	-1.13759	0.262059
Residual standard error: 0.2335 on 40 degrees of freedom
Multiple R-squared: 0.3053, Adjusted R-squared: 0.2532
F-statistic: 5.86 on 3 and 40 DF, p-value: 0.002047
Mitochondrial Fission
	Estimate	Std. Error	t value	Pr(>|t|)		Variables	Tolerance	VIF
Monocyte/Myeloid Cell	-0.250612	0.0890921	-2.81295	0.00757314		Monocyte.Myeloid.Cell	0.364192	2.7458
Kidney Cell	0.19978	0.0829628	2.40806	0.0207387		Kidney.Cell	0.536101	1.86532
pDC	0.176437	0.0900929	1.95839	0.0571832		pDC	0.400447	2.49721
(Intercept)	-5.94899e-05	0.0222166	-0.00267772	0.997877
Residual standard error: 0.1462 on 40 degrees of freedom
Multiple R-squared: 0.4109, Adjusted R-squared: 0.3667
F-statistic: 9.299 on 3 and 40 DF, p-value: 8.631e-05
Apoptotic Mitochondrial Changes
	Estimate	Std. Error	t value	Pr(>|t|)		Variables	Tolerance	VIF
Monocyte/Myeloid Cell	0.526029	0.152095	3.45856	0.0013546		Monocyte.Myeloid.Cell	0.344654	2.90146
pDC	0.353746	0.157926	2.23995	0.0310223		pDC	0.359439	2.78212
Fibroblast	-0.513601	0.23443	-2.19085	0.0346663		Fibroblast	0.823216	1.21475
Endothelial Cell	-0.25111	0.115391	-2.17617	0.0358274		Endothelial.Cell	0.504334	1.98281
Kidney Cell	-0.275491	0.147079	-1.87309	0.0687638		Kidney.Cell	0.470455	2.1256
(Intercept)	0.00670291	0.0371041	0.180652	0.857601
Residual standard error: 0.2427 on 38 degrees of freedom
Multiple R-squared: 0.6903, Adjusted R-squared: 0.6495
F-statistic: 16.94 on 5 and 38 DF, p-value: 8.658e-09
Peroxisome Biogenesis
	Estimate	Std. Error	t value	Pr(>|t|)		Variables	Tolerance	VIF
Kidney Cell	0.666537	0.127487	5.22827	6.08007e-06		Kidney.Cell	0.611116	1.63635
Endothelial Cell	0.304873	0.108659	2.80578	0.00779107		Endothelial.Cell	0.555097	1.80149
Dendritic Cell	-0.154786	0.0743177	-2.08276	0.0438782		Dendritic.Cell	0.76829	1.30159
Platelet	0.114295	0.0791111	1.44474	0.156519		Platelet	0.931627	1.07339
(Intercept)	-0.0392738	0.0364037	-1.07884	0.287287
Residual standard error: 0.2398 on 39 degrees of freedom
Multiple R-squared: 0.4664, Adjusted R-squared: 0.4117
F-statistic: 8.523 on 4 and 39 DF, p-value: 4.834e-05
Peroxisome Fission
	Estimate	Std. Error	t value	Pr(>|t|)		Variables	Tolerance	VIF
Monocyte/Myeloid Cell	-1.48617	0.251206	-5.91615	8.99474e-07		Monocyte.Myeloid.Cell	0.149046	6.70935
Endothelial Cell	0.465979	0.123686	3.76743	0.00059078		Endothelial.Cell	0.517828	1.93114
Kidney Cell	-0.613679	0.183551	-3.34337	0.00194196		Kidney.Cell	0.356345	2.80627
Podocyte	-0.389585	0.129348	-3.01192	0.00472716		Podocyte	0.336432	2.97237
T Cell	0.280919	0.114652	2.45018	0.019271		T.Cell	0.491341	2.03525
B Cell	-0.449806	0.195496	-2.30085	0.0273002		B.Cell	0.491027	2.03655
Platelet	-0.172269	0.0985982	-1.74718	0.0891335		Platelet	0.724949	1.37941
(Intercept)	0.0159087	0.0400799	0.396924	0.693767
Residual standard error: 0.2636 on 36 degrees of freedom
Multiple R-squared: 0.6193, Adjusted R-squared: 0.5453
F-statistic: 8.366 on 7 and 36 DF, p-value: 4.81e-06

## Sheet: Supp Data S9. LN TI MitoPerox
Supplemental Data 9. Stepwise regression coefficient and VIF summary tables for mitochondrial/peroxisomal signatures in LN TI with cell signature inputs.
Mitochondrial Transcription
	Estimate	Std. Error	t value	Pr(>|t|)		Variables	Tolerance	VIF
Monocyte/Myeloid Cell	-0.399809	0.117726	-3.39609	0.00152981		Monocyte/Myeloid Cell	0.645954	1.5481
Proximal Tubule	0.35	0.140409	2.49272	0.0168087		Proximal Tubule	0.400016	2.4999
Kidney Cell	-0.485037	0.253718	-1.91172	0.0629189		Kidney Cell	0.340171	2.9397
(Intercept)	0.0108841	0.0359409	0.302832	0.763549
Residual standard error: 0.24 on 41 degrees of freedom
Multiple R-squared: 0.3688, Adjusted R-squared: 0.3226
F-statistic: 7.985 on 3 and 41 DF, p-value: 0.0002627
Mitochondrial Translation
	Estimate	Std. Error	t value	Pr(>|t|)		Variables	Tolerance	VIF
Monocyte/Myeloid Cell	-0.473246	0.138907	-3.40694	0.00153662		Monocyte/Myeloid Cell	0.425355	2.35098
Granulocyte	-0.356203	0.111331	-3.19948	0.00273474		Granulocyte	0.887464	1.12681
Loop of Henle	-0.17285	0.0894154	-1.93311	0.0605066		Loop of Henle	0.813963	1.22856
Proximal Tubule	0.200755	0.110177	1.82211	0.0761133		Proximal Tubule	0.595574	1.67905
pDC	0.227808	0.15257	1.49313	0.143449		pDC	0.41285	2.42218
(Intercept)	0.0122181	0.035202	0.347085	0.730394
Residual standard error: 0.2298 on 39 degrees of freedom
Multiple R-squared: 0.5762, Adjusted R-squared: 0.5219
F-statistic: 10.61 on 5 and 39 DF, p-value: 1.756e-06
Mitochondrial Small Ribosome
	Estimate	Std. Error	t value	Pr(>|t|)		Variables	Tolerance	VIF
Kidney Cell	-1.02464	0.309693	-3.30856	0.00202365		Kidney Cell	0.334875	2.98619
Monocyte/Myeloid Cell	-0.491985	0.185436	-2.65313	0.0114768		Monocyte/Myeloid Cell	0.38186	2.61876
Proximal Tubule	0.354399	0.181608	1.95145	0.0582126		Proximal Tubule	0.350705	2.8514
Endothelial Cell	-0.197199	0.110886	-1.7784	0.0831343		Endothelial Cell	0.883083	1.1324
pDC	-0.273033	0.19223	-1.42035	0.163453		pDC	0.416089	2.40333
(Intercept)	-0.0243359	0.0439482	-0.553741	0.582917
Residual standard error: 0.2907 on 39 degrees of freedom
Multiple R-squared: 0.4994, Adjusted R-squared: 0.4352
F-statistic: 7.78 on 5 and 39 DF, p-value: 3.73e-05
Mitochondrial Large Ribosome
	Estimate	Std. Error	t value	Pr(>|t|)		Variables	Tolerance	VIF
Plasma.Cell	-0.341361	0.0961067	-3.5519	0.000977893		Plasma.Cell	0.7945	1.25865
Fibroblast	-0.491848	0.162379	-3.029	0.00423321		Fibroblast	0.84453	1.18409
Distal Tubule	-0.235475	0.10639	-2.21331	0.0324998		Distal Tubule	0.935486	1.06896
(Intercept)	-0.0117562	0.0385804	-0.304719	0.762122
Residual standard error: 0.2585 on 41 degrees of freedom
Multiple R-squared: 0.4726, Adjusted R-squared: 0.4341
F-statistic: 12.25 on 3 and 41 DF, p-value: 7.368e-06
Mitochondrial Fission
	Estimate	Std. Error	t value	Pr(>|t|)		Variables	Tolerance	VIF
Collecting Duct	-0.161444	0.0643104	-2.51038	0.0162055		Collecting Duct	0.600204	1.6661
Fibroblast	-0.229332	0.101853	-2.25159	0.0299095		Fibroblast	0.601797	1.66169
Monocyte/Myeloid Cell	-0.141716	0.0858236	-1.65125	0.106519		Monocyte/Myeloid Cell	0.395197	2.53039
Kidney Cell	0.16599	0.110498	1.5022	0.1409		Kidney Cell	0.583136	1.71487
(Intercept)	-0.00495792	0.0205132	-0.241694	0.810252
Residual standard error: 0.1369 on 40 degrees of freedom
Multiple R-squared: 0.6431, Adjusted R-squared: 0.6074
F-statistic: 18.02 on 4 and 40 DF, p-value: 1.561e-08
Apoptotic Mitochondrial Changes
	Estimate	Std. Error	t value	Pr(>|t|)		Variables	Tolerance	VIF
Monocyte/Myeloid Cell	0.904044	0.190439	4.74717	3.43504e-05		Monocyte/Myeloid Cell	0.178474	5.60306
Fibroblast	-0.636832	0.163874	-3.8861	0.000433475		Fibroblast	0.516934	1.93448
Collecting Duct	0.459945	0.119874	3.83689	0.000499063		Collecting Duct	0.384121	2.60335
Loop of Henle	-0.417495	0.114477	-3.64698	0.000855073		Loop of Henle	0.391634	2.5534
Plasma Cell	-0.488677	0.146688	-3.3314	0.0020476		Plasma Cell	0.212613	4.70337
Kidney Cell	0.977431	0.310273	3.15023	0.00333318		Kidney Cell	0.164455	6.08069
pDC	0.322206	0.140342	2.29587	0.0277889		pDC	0.384809	2.59869
Proximal Tubule	-0.359409	0.179391	-2.00349	0.0529146		Proximal Tubule	0.177175	5.64414
T Cell	0.190176	0.112145	1.69581	0.0988003		T Cell	0.286273	3.49317
(Intercept)	-0.0140174	0.031417	-0.446173	0.658221
Residual standard error: 0.2041 on 35 degrees of freedom
Multiple R-squared: 0.7739, Adjusted R-squared: 0.7158
F-statistic: 13.31 on 9 and 35 DF, p-value: 6.33e-09
Peroxisome Biogenesis
	Estimate	Std. Error	t value	Pr(>|t|)		Variables	Tolerance	VIF
Collecting Duct	-0.340715	0.121713	-2.79933	0.0080025		Collecting Duct	0.421171	2.37433
Proximal Tubule	0.452951	0.183701	2.4657	0.0183033		Proximal Tubule	0.190984	5.23603
Fibroblast	-0.393428	0.169357	-2.32308	0.0256262		Fibroblast	0.547103	1.82781
Monocyte/Myeloid Cell	-0.277983	0.139676	-1.99019	0.0537993		Monocyte/Myeloid Cell	0.375019	2.66653
Kidney Cell	-0.619533	0.315007	-1.96673	0.056549		Kidney Cell	0.180347	5.54486
Loop of Henle	0.223686	0.118615	1.88582	0.0669803		Loop of Henle	0.41234	2.42518
(Intercept)	-0.0240159	0.0328652	-0.73074	0.46942
Residual standard error: 0.217 on 38 degrees of freedom
Multiple R-squared: 0.6834, Adjusted R-squared: 0.6334
F-statistic: 13.67 on 6 and 38 DF, p-value: 3.331e-08
Peroxisome Fission
	Estimate	Std. Error	t value	Pr(>|t|)		Variables	Tolerance	VIF
Kidney Cell	-0.931124	0.283941	-3.27929	0.00219493		Kidney Cell	0.561506	1.78092
Distal Tubule	0.622539	0.200314	3.10782	0.00350976		Distal Tubule	0.470407	2.12582
Loop of Henle	-0.352353	0.1552	-2.27031	0.0287917		Loop of Henle	0.609265	1.64132
Granulocyte	-0.375938	0.167253	-2.24773	0.0303228		Granulocyte	0.88675	1.12771
Fibroblast	-0.475833	0.22865	-2.08106	0.0440425		Fibroblast	0.75926	1.31707
(Intercept)	0.0328056	0.0523611	0.626527	0.53462
Residual standard error: 0.3451 on 39 degrees of freedom
Multiple R-squared: 0.4361, Adjusted R-squared: 0.3639
F-statistic: 6.033 on 5 and 39 DF, p-value: 0.0003158

## Sheet: Supp Data S10. DLE HIF1A Step
Supplemental Data 10. Stepwise regression coefficient and VIF summary tables for metabolism signatures in DLE with HIF1A and cell signature inputs.
Glycolysis
	Estimate	Std. Error	t value	Pr(>|t|)		Variables	Tolerance	VIF
Endothelial Cell	0.974829	0.258793	3.76683	0.00443804		Endothelial Cell	0.261158	3.82911
Fibroblast	-1.17953	0.344784	-3.42107	0.00761499		Fibroblast	0.290383	3.44372
GC B Cell	-0.680713	0.203849	-3.33931	0.00866973		GC B Cell	0.264905	3.77493
Inflammatory	0.879323	0.275752	3.18882	0.0110275		Inflammatory	0.161964	6.17422
Keratinocyte	0.455052	0.148601	3.06224	0.0135225		Keratinocyte	0.633546	1.57842
Granulocyte	-0.764176	0.311208	-2.45551	0.0364259		Granulocyte	0.239781	4.17046
Langerhans Cell	0.262943	0.131206	2.00405	0.0760542		Langerhans Cell	0.335461	2.98097
(Intercept)	0.0184849	0.0437132	0.422867	0.682317
Residual standard error: 0.1784 on 9 degrees of freedom
Multiple R-squared: 0.8247, Adjusted R-squared: 0.6883
F-statistic: 6.047 on 7 and 9 DF, p-value: 0.0078
PPP
	Estimate	Std. Error	t value	Pr(>|t|)		Variables	Tolerance	VIF
Fibroblast	-0.45256	0.211875	-2.13598	0.0651837		Fibroblast	0.575293	1.73825
Granulocyte	0.482602	0.255644	1.88779	0.0957511		Granulocyte	0.265845	3.76159
Melanocyte	-0.17433	0.103189	-1.68942	0.129611		Melanocyte	0.628089	1.59213
GC B Cell	-0.302064	0.179046	-1.68707	0.130072		GC B Cell	0.256897	3.89262
Langerhans Cell	-0.218019	0.129525	-1.68322	0.13083		Langerhans Cell	0.257528	3.88307
HIF1A	-0.185133	0.113556	-1.63033	0.141679		HIF1A	0.325504	3.07216
Inflammatory	-0.322416	0.26779	-1.20399	0.263007		Inflammatory	0.128484	7.7831
Keratinocyte	-0.167485	0.142886	-1.17215	0.274856		Keratinocyte	0.512652	1.95064
(Intercept)	-0.0155925	0.0381142	-0.4091	0.6932
Residual standard error: 0.1543 on 8 degrees of freedom
Multiple R-squared: 0.7749, Adjusted R-squared: 0.5498
F-statistic: 3.442 on 8 and 8 DF, p-value: 0.04984
TCA Cycle
	Estimate	Std. Error	t value	Pr(>|t|)		Variables	Tolerance	VIF
GC B Cell	-0.543091	0.073452	-7.39382	4.13038e-05		GC B Cell	0.776303	1.28816
Keratinocyte	-0.395594	0.0898451	-4.40307	0.00171273		Keratinocyte	0.659423	1.51648
Platelet	0.322158	0.100903	3.19276	0.0109579		Platelet	0.550793	1.81556
Fibroblast	-0.467677	0.250971	-1.86347	0.0952849		Fibroblast	0.208522	4.79565
HIF1A	-0.116678	0.0746045	-1.56395	0.152267		HIF1A	0.383526	2.60738
Endothelial Cell	0.281004	0.181649	1.54696	0.156277		Endothelial Cell	0.201685	4.95823
Granulocyte	-0.194632	0.130055	-1.49653	0.168734		Granulocyte	0.522391	1.91428
(Intercept)	-0.044647	0.0269184	-1.65861	0.13157
Residual standard error: 0.11 on 9 degrees of freedom
Multiple R-squared: 0.9397, Adjusted R-squared: 0.8928
F-statistic: 20.03 on 7 and 9 DF, p-value: 8.302e-05
OXPHOS
	Estimate	Std. Error	t value	Pr(>|t|)		Variables	Tolerance	VIF
GC B Cell	-0.479898	0.132547	-3.62059	0.00677682		GC B Cell	0.538929	1.85553
Granulocyte	-0.705691	0.218078	-3.23596	0.0119497		Granulocyte	0.420011	2.38089
Platelet	0.539369	0.184459	2.92405	0.0191719		Platelet	0.372583	2.68396
Fibroblast	-0.867981	0.348117	-2.49336	0.0373262		Fibroblast	0.245008	4.0815
Endothelial Cell	0.585855	0.287306	2.03913	0.075776		Endothelial Cell	0.182256	5.4868
Keratinocyte	-0.258164	0.139372	-1.85234	0.101113		Keratinocyte	0.619491	1.61423
LDG	-0.333907	0.29045	-1.14962	0.283506		LDG	0.331937	3.01262
Langerhans Cell	-0.109711	0.0995878	-1.10165	0.30265		Langerhans Cell	0.500841	1.99664
(Intercept)	-0.0170764	0.0406009	-0.420591	0.685124
Residual standard error: 0.1654 on 8 degrees of freedom
Multiple R-squared: 0.9133, Adjusted R-squared: 0.8266
F-statistic: 10.53 on 8 and 8 DF, p-value: 0.001596
FAAO
	Estimate	Std. Error	t value	Pr(>|t|)		Variables	Tolerance	VIF
Inflammatory	-1.2047	0.249028	-4.83762	0.000324249		Inflammatory	0.749352	1.33449
Melanocyte	-0.549014	0.212096	-2.58852	0.0224904		Melanocyte	0.749848	1.3336
Fibroblast	-0.596827	0.361046	-1.65305	0.122254		Fibroblast	0.999235	1.00077
(Intercept)	-0.0736712	0.0841627	-0.875343	0.397273
Residual standard error: 0.3465 on 13 degrees of freedom
Multiple R-squared: 0.6647, Adjusted R-squared: 0.5873
F-statistic: 8.59 on 3 and 13 DF, p-value: 0.002106
FABO
	Estimate	Std. Error	t value	Pr(>|t|)		Variables	Tolerance	VIF
GC B Cell	-0.464838	0.158411	-2.93438	0.0166382		GC B Cell	0.657731	1.52038
Endothelial Cell	0.895986	0.338505	2.64689	0.0266115		Endothelial Cell	0.22887	4.3693
Fibroblast	-1.24968	0.483691	-2.58364	0.0295199		Fibroblast	0.22123	4.52019
Granulocyte	-0.596303	0.285411	-2.08928	0.0662611		Granulocyte	0.427454	2.33944
Keratinocyte	-0.328376	0.199068	-1.64957	0.13343		Keratinocyte	0.529336	1.88916
HIF1A	-0.219852	0.160053	-1.37362	0.202803		HIF1A	0.32838	3.04525
Langerhans Cell	0.146708	0.126213	1.16238	0.274975		Langerhans Cell	0.543563	1.83971
(Intercept)	-0.0485525	0.0536484	-0.905013	0.389043
Residual standard error: 0.2184 on 9 degrees of freedom
Multiple R-squared: 0.8276, Adjusted R-squared: 0.6935
F-statistic: 6.171 on 7 and 9 DF, p-value: 0.007283
AA Metabolism
	Estimate	Std. Error	t value	Pr(>|t|)		Variables	Tolerance	VIF
GC B Cell	-0.379907	0.13078	-2.90493	0.0115292		GC B Cell	0.975902	1.02469
HIF1A	-0.163896	0.0933653	-1.75543	0.101032		HIF1A	0.975902	1.02469
(Intercept)	-0.0143361	0.0533112	-0.268913	0.791919
Residual standard error: 0.2196 on 14 degrees of freedom
Multiple R-squared: 0.4211, Adjusted R-squared: 0.3384
F-statistic: 5.091 on 2 and 14 DF, p-value: 0.0218

[truncated: 2 more sheets: Supp Data S11. LN GL HIF1A Meta, Supp Data S12. LN TI HIF1A Step]
